# Supplementary material for: Complete chloroplast genome sequences of Phlomis fruticosa and Phlomoides strigosa and comparative analysis of the genus Phlomis sensu lato (Lamiaceae)
Source: Front Plant Sci. 2022 Oct 28;13:1022273. doi: 10.3389/fpls.2022.1022273 (PMC9650320; doi:10.3389/fpls.2022.1022273)
Supplement: Supplementary file 1 [file DataSheet_1.fasta]

>Phlomis fruticosa
gggcgaacgacgggaattgaacccgcgcatggtggattcacaatccactgccttgatccacttggctacatccgcccctctactattactataatgaaaatgaatttactttaaaatgcaaaatcaattgaattaaaatcatttttttcttctttctttttctgaatcctgtaatggaaagaaaaaaagtaattcaaaagaaaattaaggagcaataacccctcttgataaaacaagaaagagtttattgctccttatatttatctattctattttcaaaaactcctatacactaagaccaagtcttatccatttgttggagcttcgatagaagctaggtctagagggaaattatgagcattacgttcatgcataacttccataccaaggttagcacggttgatgatatcagcccaagtattaattacacggccttgactatcaactacagattggttgaaattgaaaccatttaggttgaaagccatagtgctaatacctaaagcagtgaaccagatacccactacaggccaagcagctaggaagaagtgtaatgaacgggaattgttgaaactagcatattggaagatcaatcggccgaagtaaccgtgagcagctacgatattataagtttcttcctcttgaccgaatctgtaaccttcattagcagattcattttctgtggtttccctgatcaaactagaagttaccaaggaaccatgcatagcactgaatagggagccgccgaagacaccagccacgcctaacatgtgaaacgggtgcataaggatgttgtgctcagcctggaatacaatcatgaagttgaaagtaccagaaattcctagaggcataccatcagaaaaacttccttgaccgattgggtaaatcaagaaaacggcagtagccgctgcaacaggagctgaatatgcaacagcaatccaaggtcgcatacccaaacggaaactaagctcccactcacgacccatgtaacaagctacaccaagtaagaagtgtagaacaattagttcataaggaccgccgttgtataaccattcatcaacggatgctgcttcccagattgggtaaaagtgcaaaccgatggctgcagaagtaggaataatggcacctgagataatattgtttccgtaaagtagagatccagaaacaggctcacgaataccatcaatatctactggaggagcagcaatgaaggcaataataaatacagaagttgcggtcaataaggtagggatcatcaaaacaccaaaccatccaatgtaaagacggttttcggtgctagttatccagttacagaagcgaccccacaggctttcgctttcgcgtctctctaaaattgcagtcatggtaaaatcttggtttatttaattatcagggactcccaagcaccaaaattttctataccataaatagaaatagaaaacggaaggcttgttattcaacagtataacatgacttatatgttcgtgtcaaccaatccgaataaatatctagatctattcgaatttattataactaaatgaagtggattacaaaaagaaaatatgaattgctatacatagaatttctatatggtggtgggttgcccgggattcgaacccggaactagtcggatggagtagataatttctttgttatcttaattaaataaagaaaaacccctccccaagccgtgcttgcatttttcattgcacacggctttccctatgtatacatcatttcctttcttagaaatactttcaaaacaaaagttgaatactcagttgatttaacccttattacatactacatcaacatttcagaatagtggaaatccaattttgatctttttatctctcgatccatttttttaggaaaaatggatattttaaagattttagaatttggatttttgattcgccagatcattgatagaaatcatatccaaataccaaatccgacttctatatactcctcgcaaagtgtaagaggtttttttgaagttcaaaaaaaggacgtgttcttccgacataagaaattcttctaaaaattccgagcctaatcttttcaaaaaagcacgtacagtacttttgtgttttcgagccaaagttctagcgcaagaaagtcgaagtatatactttattcgatacaaactctttttttcggaagatccactatgataacgagaaatatttctgcatatacgcccaaatcggtcaataatattagaatctgataaatcagcccgaatcggcttactaacaggatgccccaatacgttacaaaattttgctttagccaatgacgcaatcagaggaataattggaacaagagtctcaaacttattaatagcattattgattagaaatgaattttctatactttgactgcgtactacggaagggctgattcgcacgcttgaaagatagcccaaaaactcaagggaatgcttggataattggtttatataaatgcttcttggatgaaaccacaccgaaaaatgccattgccaaaaagtgacaaggtaaaatttccatttcttcatgaaaataaatgtcccttttgaagccagaatggatcttttttgatacctaatataatgcatgaaaggttccttgaccaaccgcaggtttgttcccaaatccttaatcttaacaaagacgttcacaagacgttccatttttatatagaaatagattcgttcaagaaaaactccagaagatgttgatcgtaaataaaaagattggttacgtagaaagacgaaaatggattcatattcacatacgtgagaattatataagaataagaataatcttttatttttttttgaagaaggggaactggctttctttggaataataagactattccaattacaatattcattgagaaagactcgtaataaatgcaaggaggaagcatcttttacgcaatcgcgaaggatttgaaccaagatttccacatgaacagggcgaggtattaccatatctaacacaaaattaaaatgtgaaaaagtgtcctcgaaaaagggaaatattgaatgaattgatcgtaaattctgagattttcctatcttgttcgtttccccttctagacaagataggaattgtaaagaaaatggaatttcgacaataaaagcaaacccctctgatatgatttgagaatacaaattattgttgcgcgcccaaaacggattttggttagaatcattaggagaaatcagaaaatggttctgttgatacagtcgagtaattaaccgtttcacaatcagtaaactggatttattgtcataacccagattttctgacaaaatcaatttactcaaagcacgattatgagcaaatgcataaatatactcctgaaagataagtggatataggaagtcatgttgttgagatctctccagctgtaaatatctttggatttcctccatttgaaattcgattttaattaaaggtagaagattgggggggttatcaaatgatacatagtgcgatacagtcaaaacaaggtattctgtaacaatcgatacctcgggaacagataaacttatcaacagattctctaccctctctttttccatccatttcatttaatttgtctatgtttatgttatagaccataaagatggttagaaatcttttatttgttaaaccgaatcgctcttttgatttcggaaaaaactttctttatcaatatactgcttcttttacacacgcatcttcagtccataatggagaatgtcaatagttaggattcattaaaaaaaaatagaatccactcgtggagtgataagtgcttcccgtatcaggcaccaatttatttttaacgtctagttagatcgggaaattattcaaattaagaacagaagccggttgctttttctttctgataattaattgaagccacaaggcccctatccatttattcattcgacccaactttcttttgttccgttccaagaattcgaaaaaggttttataccaatccgataagaatgaaatatcctcaaaactctccattgatacgacatgctattttttccttttattccctttcaggatcagtcgcggtcttccaaagtttaccaaggttacggacgaattcgtcacttcatccaaatgtgtaaaagattctagccgcacttaaaagccgagtactctaccgttgagttagcaacccgaaaaaaacaaacatagattaaacaaaacctcaacaaagggtgtatagatacaatcaaattcaattaaattgatttgaaacaaagataaaaaatattatacaaactaatcaaacccttgagttagcaaatctaaaaaaaaacagattggataatggattcaaaacatacaaatgaagtgatttgatgaaaatacaattagattaaaatacaagaaattttcagataaaataaaagaaaaaaaagatacagcattgtgaaaatggatagagcatctcttatgttatctagctttctttcaatcaaaaaaacctcttgtatcaaagaaaacattatttgaataagataaagtaacaaaactatgggacaaaaataaatagacccggatcgcttatcacgatgaattatatttgttcaatacactgttgtcaatataaatgttgagaaaagaatacattggaaaagagaaattgcatgaaagaaaatcctttttgaaatcctttgaatttcaatttaacaatgaaatacaataatattcaaaattgtcttggattgacattacatatctaatctacagagatagaaaaagtctaaatcgaaaaaaggaagaattcaaaaaaaatatcggatttttgagtccctaatgtatttcatcagcagaaactctgataaataaatatgaatacggaagaaaaaaagaaaaaggggggcaagtagaaaaaagttagacaaagttatatacaagtcgctacccccctggtatttctttaattgaatttcatttaattaggcgtaagttccttaaaaacttcggctttctttaaaagattctgaacagttcccgtgggttgagcacccctttcaaggaaatatagaataagaggaacatttaaaaaagtttgattcttcattggatcataaaagcccacccttctaagatcttttccttctcttcgggatcgaacatcaattgcgacgattcgatagatggctcattgggatagatgtagatgaacaataccccccctagaaccgtataggaagttttctcctcgtacagctcgcgaaaaatgatttgattcgaagttttgtctatatatgcaattctaataaattaaatgacaaatgcgctcataaactaaattagactttgatttcagtctttttttcttcctgaaaatcaaaaataaaccattcgtactcataactcaagttggataactctcaaatagttcaaaggaaaaatctttagtcaatttcatttattgagtcgtctttactcccttttgtttgtctcgtttaaaccatttcaaattctatttggattctttagtctgatccagttattgagacgattgagacaattaaaagggtgtttccttgttcttagatccttttttttttaatcattgggtttagacattacttcggtgtttcttaattctttcaaaataaaatggcagcaacatacccccttttgatttctttcaatcaaaaaatcctatggacagtcgattcccgcgtgatacactttgaatcaaaaattggaatcaatttcaacaagttttgcttttgacttggaaacttgctcgaattggatcctttcgattcctatatatgttcgatatatttacgaagttgttcctccaattgattggcattaaccctagatccttgcccccgagaaatgaattaatactttctattcgagctccagcgtgcactatttacaacccaacaaaaaacgaagggttcgggtgtaacagaacaaacaatgtcgagccaagagcacccttattcctagacaaatcaaaaatggtggatgtaaaaatccacaccggatcgtgtccttcaagtcgcacgttgctttctaccacatcgtttcaaacgaagttttaccataacattcctctaattaatttggaaccggtatgaaattgattcaattatggaatcatgaatagtcactggttcagctgtccatagacatcgtaatctagacttttcttctatatatgaatatattggaacgatttttctgaaaaagtcttagcaagacatcatttttaacatacataaataatatatagatccgacaaaaaaatagaaatagagaaacgaataactttttgaatctgcatcttcaagtgactcaataggatagattaaacgatttcttactttttcaaagtttccacgtacaagtaatctttctaattgaaattgaaaaggtttcctatttctacatcattattattattaaatggaatttgaagaaaatgggacaataagcatcacctttgatcttcataggaggatcggtttttctttttgaattgactcatcactgattgaatttcaaatagaaatgtgaaagggaaggttcttcgtatctatcagatagactgaacaattgtcactcttatagatattctagattatcgaatatctataattttagtttaaataatttaaggattacaaatctttttcacaaagaaccaaaaattttcttgtcattgaaatagaatgatacgtaacatttatatatatatattatacgattgatatggatttggtttaaatggggttgaggaatattgactcttgtgagaaagtgaatacaaagggataggataaatcaccaccgcctcaagccttaaatagataatagatttcccatttttcattcgagtcaaacacgaaatacctaaatcaaattagattcaaagaaaaaacatcagctccctaacatatttttatataatatggaacttgatcatttattaatgaaattgagaacaaacacagatatgaaaatgaatatggattaactcctacccactcccttatttctttcgataggaataatggagcataaaaaatggactgcgctgggacggaaggattcgaacctccgaatagcgggaccaaaacccgttgccttaccgcttggctacgccccatttcaatttctaatcgacactaagaaacaataatattggtattgcttgtttgtcaactccaatccaaatatctatagatctatagaatcgattggtactaggattttgatacatatagatatagaattcaacttaatttattgatcattacatagaattcaattaagatattgtatgaaagtatgatttcttctatcctcctttgagaattggaggatttttggttgggtggattcaaagaaaaagaaaggtttttgtctaccttactgactttctttttccttatatcaaaaacgcaatcaaaatgcaattatctccaataacaaaatgtctgttatgcttaatatcgttagtttgatctgtatttgtattaattctccccttttttcgagtcattttttcttcgggaaattgcccgaagcctatgcttttttgaatccaatcgtggattttatgccagtcatacctttgtttttttttctcttagcttttgtttggcaagctgctgtaagttttcgatgagatcctgaataataatatcctagaaaatgtatgatttcctcgataaaaaaattctaacaattgaaaaaaaaaaaaataagataagttttagagtatgaaccctcgattcacacgctgaaattcgtgtatagtcgacaaaacccaggcttaccctcatttcctcatttttgaccccctttccagtgaaagaccctaaccctattagggtctcccacaatataatacctaatttggatataaaccaaaatttgggttaatgaaaaacaaatgaatttgtgacaatgcatttctagaaaaacctcatttctttaggatatgtggtagaaaaatagaagatctattctcttttttttttcaaaaaaaccatcttggagattgtgtaatgcttactctgaaactcttcgtttataccgtagtgatattttttgtgtctctctttatctttggattcctatctaatgatccagggcgaaatcctggacgtgaagaataaaatacaggggtttttccttggttttagtgaatttgaaaattttcttaggattttatctattctacacgtttcactaagattttcaaaatttgaaaaaaaccaaataaattcatcaacggaaagagagggattcgaaccctcggtacgaataactcgtacaacggattagcaatccgacgctttagtccactcagccatctctcccaattgaaaaagataattactacattacacataatgtaaagaacacataatgtaaagaatctttcttctttctctattctattatatatatagagatccacaaatcgggaatttcctttatctaaaagatgggctcaaccgcccgaacaatcgaactaacaaaaaatcagcaagacccatttgtgttgattttgttcgaaaggcccttcttattctcatggcccggcccggtcagtacctagccgggctcttttttttgttccaacgaattctaatgattcatctgatagctgatttgaaaacaaaaagacttttttgattatattattatattcaattgaatattttatattcaagcaacaagaacaaagactatttacattctttttcttgttatattttaccgaactcaaaaagaaactatcgattcttccacaattttaattttgatctccccgcaaaaaagtgcaacgttctcattttgatgattctttgatgatcctatcttgatcatgctcaacgatcttgttcgacaaaagatccatttgtatacaataatcatattgtagcgggtatagtttagtggtaaaagtgtgattcgttcgattaatcgttaatagttaaagggtctttcggttttattcatattccgaccaaaaactttatttcttaaaaagattgaatcctttacctctcaatgagaaattcgagaaaaaaaatacgaattctcgtgatttgtatccatgagtcacttataaattgaaaagttggattatcaaattgcgaaacataatttttgacttggaccaaaaattccaattgaataagtatgagtaaaggatccatggcagaagatagaaaggcaatttcgaatcgtaactaaatcttccatttttatttctaaagaaataaattggagcaaaatggctattcaacgacgactttggtttactagagacatcgacatattgttttagctcggtggaaacaaaatccttttccttaggatcctctcaaatagaaatagagaacgaagtaactagaaagattgttagaatcaccttcttctagaaggatcatctagaaagcgattcattttgtttgtattcaaacaaaaagctgacgtaggtgttatgggtatcgttcattttgttcacatcttagatctatgaatttactcatattccataaaggagccgaatgaaaccaaagtttcatgttcggttttgaattagagacgttcaaagcactgaattgagcgtcgactataacccctagccttccaagctaacgatgcgggttcgattcccgctacccgcttatttccttttttctaactattctattcgaattctattctagaatctagaaaatctattttaattacgattagtgaatcattgaatatacaattccaaaaatgatctcacatataatcctattttttttgttttcaattcaataaaaatcaaaatacgaaaaaatcggaatgaacggcgtccattgtctaatggataggacagaggtcttctaaacctttggtataggttcaaatcctattggacgcaatttatttccatctatttttgatttctaaagactttttgcataattggaatccgagacacttgagtcctttttgaaaagaaaagtgaacagtttgtttatgcttgttcctgaagtagaaaccgatccatttgttcctgaatagcttctttcaaaagggcttccgcttcttcagtaaatatcttagtagaagatatgatttcttggaactgaggtttattactttttaagtaagtacgtaattcaacaataaatttccttacctgtccaatttctaatgaatcaagataaccatttgttccggtataaatagtcattatctgttcttctaccgcaagaggggcggcttgggattgtttaagcaattcacgcaatcgttgacctcttgccaattgattctgagtagctttatcaagatcggaagcaaattgtgcaaaggcttctaattctgcaaattgcgccaattccaattttaatttaccagctacttgtttcatggctttaatttgagccgcagaccctactctggaaacggagatacccacattaatggcgggtctaattccagcattgaatagatcggcagataaaaatatttgtccatcagtaatggaaattacattagtaggaatataagccgaaacatctcccgattgggtttcaactattggtaaggcggtcatacttccttcgcctaaactagaacttgacttagcggctctttccaaaaggcgtgaatgcaaataaaaaacatcccctggataagcttcgcgaccgggtggtcttcgtaatagaagagacatttggcgataagcttgggcttgtttggagggatcatcataaatgattaaagtgtgttgtttacggtacataaaaaattcagccaaagcggctcctgtataaggagcgagatattgtaatgtagcgggggaatccgccatttcggctaccacaatagtgtattccatcgcccccctttcctgtaaagtcgttactacctgagccaccgaagatgctttttgcccaatagctacataaacacatattacattttgaccttgttgattgagaatcgtatctgtggctactgctgttttaccggtctgtctgtctccaataattaattctcgctgaccacgtcctatagggatcatcgaatcaatagcaataagcccggtttgaagaggctcgtatacggaacgccgggaaataatacccggagcgggagattcaattaatcgcgattcagaagccgaaatttcccccctaccatcaataggtttagccagggcatttataacacggcccaaataagcctcactcacgggtatctgagcaattcttcctgttgcttttacagaacttccttcttgtatcatcaaaccatcacccattaatacaacaccaacattatttgattccaaattcagagcaatacctattgtaccttcttcaaattcgactaattcacccgccattacttcatcaagaccataaatacgagcaataccgtcgcctacttgaagtacggtaccggtatttacaatcttaacttctctattatattgttcaatacgttcacggagaatattactaatttcgtcggcttgaatggttaccatgagtttttcttaatttaattattttttgaaaagaaaaaaataatgccttggagtagataatactaaataaagtgaaaggagaaaggctaatcagttctttctttcattgctcccaacaggccaatattggcgctaatggtacgtaaatgtaactcattattcaaacaactattcagagtttctatagctccttgtaaggcttgttggaaaacccgttgtcggacttgattaattgccctttgctgttcaaactgaatcgtttcatttttgtaattttctaattgttccaaagtgttataagttgaattaatcaaattccatttttcttgttctatctcagagtatccattcacccgaaactgatctgcctccatttctactttccgtaagcgggcccgggctttttccatctgttcaatggcccccccacgcagttcttctgaatttcgaatagtattcaagatcctctgttttcgattatctaataaatcacttaatgaaagtagattatctttccgttcattttaaaacttccataatcccttcccgaaccaaacatgaatctttcgattcatttggctctcgcgctcaattacttagggtcaattctcatagctttttatgaatgtaatgagcctatcctcttcatattaaaaaaaaatgaaaaaacgaatctaatgcaaaacaaaaatacttagaggactcttctgacaaaatcaaaaatatctaattgtcagcaaagttgtttcttttttttttcttcagttcaaatccaaaaattatacaataaggcataggtcgtcgattcagcattggataaaagggtaaaatacccgagcggttccattttttttatcgagatgagtgttctatatcgagaaagtattccttttaaatgaaaaccacctctatattaacatagcggtagaaagagtaccatgctgcgtctagacttcaaacgatttgatttaaccatcttaacagccccacgttattggttgctagagaatcaaagtggatttaccaattaatcacgaaatgctgtggttcttacatataatttcttaagaagtaattcgcgtgatcatgcacccatccaggggatacagctgattggatacagcctattcttgaaataaacaacccacacacactccctttccaaaaaagatcaatacaccaatcactacacttagatttattggatttgttgctaaaatatcggtattaaatccgaaactcccggcagatggccagtggaccaaagaaacgaaagaatcggttacatttttcatataatctcctcttatagatagactaaaaaatcgacgagagttctttttctaccactttgcccctctttttgatttatgctttttatgaggtgttgcaataatgaaggggtagttcatactttaactagaagattttttgactcgatttcataaaaaaaaagagtttcccttggactacgaacggaaaggatgaacgcgagtcggcatactaattccgcacctgcgaatcagcctttcccgtaggttattttctcaacgaataaggaattgtcggagggaaatcgtgatctaatttgaaaaagcaaacgacaagcccaaggcaataaaataggaaaatttgtatttttcctatttcgaagattaaacaaaaggattcgcaaataaaagtgctagtgctacaaccaatccataaatcgttaaagcttccataaaagctaaactaagcaatagagtacctcgtatttttccctccgcctcgggctgtctcgcgataccctctacggcttgacccgcagcagtcccttgaccaactccaggtccaatagaagcaagccctacagccaatccagcagcaataacggaagcggcagaaatcagtggattcatgataaattcctcataccaacaaaaagaaatggttaatgatacaatcaaccaatgaactaggcaggacttccatcgataggattcatccagtggaaataactaagaacttagaatgtaagtaagaatattgttgaatcatcagaactacttcgatatctcttttttgtttctagttctatccacagagtttttgtgactccgtagaactttatttcatgatttcgaactgttatttcaattcttccatcttttctggatttcatctcttttttcagccaatttacagccacaacgatatgaaaggacttctagtagaactcacacacaggagtagggcaactaaaatatatctttagttcatatatataacgagtcaatatctaatatcacatatacatgtctttcttccataacgtaaaccattagattcaatcggattcgacaatcaatccacttttttaggaatcccgcgtaaattcttttctcacttgcgctttgtttatcggagagtacaatctaaatgggtaaattcaattgattagcgcgaattattgcatagaaatttgattatttcaaatttgattaatctaagttcatgcaatttcttataattttcttttggtcaattgttgaataaaatcaactgtaaagtagaaccccccttctttttagttaatcacatgtcgtaaaatagatcttattcaaattatgatttgaataagaatattggctgaccaatataatagaaagtgaatattcgtcaaggaaagataggatattaagtgtacaaaaagataattttaggaaaaagatcttttagatctctttcctttttttttttttttacaactctataatatcgtaatttttgaattttttgttcctattgctttctatcgtatatagagtcttgtatatttctattcgttaagtcaatcatcttgagccatgcatacattactttgcgctaagcgaaaaaaacgatttcaatgatgaccctccatggattcacctatataagccgcggctaacgttgcaaaaataagagcttgaataccacttgtaaataatccaaggaacatgacggggataggaatcaccgaaggtactaaagaaacaagaacaacaactactaattcatccgctaagatattcccgaaaagccgaaaactaagcgataacggctttgtaaaatcttctaagatgttaatgggtaaaaggattggggttggttgaatatatttcccgaaataacttaatccctttttgctaagacccgcatagaaatatgccgctgacgtgagtaaagccaaagcaacagtagtatttatatcattcgtaggtgcggctaactctccatgaggtaattctatgattttccaaggtaaaagggctcctgaccaattcgaaacaaaaataaatagaaacatagttccaataaaaggaacccaagggccatattcttctccaatttgggttttactcacatctcgaatgaattcaagaacatattcgaagaaattctgacctccggtcgggatggtttgtgggttccgaacagctatagtagctgaacctaataagatggcaattacaacccaagaagtaataagtacttggccgtgtacttggaaaccccctatttgccaatagaaatgttggcctacttccacaccggatatatcatataatccttttagtgtgttgctggaacatgatatcacattcatattgccctctgaaaaaaatcgaacttaaaacaaaattattttgattcaaccatctctttctctttgtctactttaatcggatattttgaataccaactagtattttgaatactaactaatcacataatatccccaggtatttttatctatttgagaaaattcataaataatacccgattccataaatctttcgaggaaaagtgatttcgcttattagtaatcattattaatcaaggatttcttatatagctagaatggccctcactaattgcgaatactaatttattaagaattaatcggattgaagatatagcgtcatcgttcgctggaatcgaaatatctgcaagatcggggtcacaatttgtatcgattaaacaaatcgttggaattcccaaagtgatacactctcgcagggccgtatattcttcatgctgatccacgatgattacaatatcgggtaaccctgtcatatatttaatcccgcccagatatgtttgtaagcgatataattgtcttttcaccacagccgcatctcttttcggaagacggttgagtcttcccgttttttgttccatcctcaagtccctgaacttatgaagtctcgtttctgtagtggaccaatttgttaacatcccgccgagccattttttattaacacaatgacaccgggcctttattgcagcccgggctactgaatcagctgctttttttttggtaccaacaatcaagaattgttttcccctgcttgctgcatcaaaaaccaaatcgcaggcttccgataaaaaacgagcagttttagtcagatttgtaatatgaatacctttacgctttgcagagatataaggtgccattttaggattccatttcctagtaccgtggccaaaatgaactcctgcctccagcatctcgtccaagttgatgttccaatatcttcttgtcatttctccccacaccccccccttttcaaaaaacaaagagacgaggacccccgaactgaaataaaaaattgttccgatggaaccttctcttctaccgtagattggctgtagctagacgaataagccatcaatgagtcttttctattgcttactattttgattaccgaatcaaatggctgcaccaaatacatatactgatagtcaaaaagatgaatctgctcttaggaatcattaaatcctataaatgattgttctggtctatcatccaaattatttgaaagaaaagaatcaaataattttctatggtgaaacaaaatatctctcatttccccttcaaatagattttttttttttgtttccatttccaaggggctcctgttatgttgttttgaagggggcacgaatcctttcaatccggtaccgacgggtatcataccccccaaaacaacattctctttcaggcctttcaaccaatcgattcgaccccggagagctgcttttgctaaaactcgagcagtttcttgaaaactcgcctcagaaatgaaactttgagtattgagagatgctcttgttattcccaataaaagggctcgataacaaaccgcttcttccaacgcacgccccattcgttccgcacgcaccaatccaattagttctcccggcgaaaaaacattagacattccatcttctgaaaccaagacccttgatgttatttgacgtacaataatttctatatgcctattatgaatctgcaccccctgggatcgataaaccttttggatcttattaaccaaagagatacgactttgtactatagttagctcagcaccaatcaagaatgcccacggcattccaagaattcttgttatgcgttcgttccaaccctcaatcctcttgtctagattcatcgatattgaatcaattgaacgcacttctaacacctgttctacttttggaagcccttgggttatatcaccggatctcgatttttcatatataaatgtaattaaagtatctccttcgtacaggatttccccataatggccatgaacagttgctcccggagtggccaaatacgtcttagctgatcgtattactacagagtcaacttgaacaagtataacttgacccgattttaggtgtggtgcgctttttgatatatatatattttcacaaataaactgcccaagactcattattgtagatgtttcttgacaataattgggatggaaaaaataccaattcaaattgcaaataatgttactgcatggatcggggttataaattttctccttttcatcgattaaataatatttcaatttaattacttgaaaggtctgtttaaaattgtcaagttgcaaatagttctttaccaagatctgattatgagttattaaatggtaaaatgaataaacattcgcaattcgaattagagggactgttcctaaaggccccagcgaattctgaattggaattacaggatcttttgtaatgttaattgattcttttatcccattgtgtatcacattgtgattgtgatattttacatcgttgaatggacccattcgaaaacaattggatgatgacaaaattatcaacgattggaatcccgcatttctattcaacaacgtatgaatagttcgtttattttgattaaggggttgttgaattattgccttggaataaatcgaagaaaacggatttatttttgtgcaatctgatccattatccgagaacaatcctgagcccgagggatcattcctttttccgatatatgaaaaagtggatttcagcaagtcgattcttagtaaatgtcgaatcaaaccatttacccttatttcaacaaaggaagcacgggcttcttgactagaagaactttttttgtcttggtcccaattcaatactaaacaagtccgaactaattgaatatttgtatcagaaattcctcgaatcggtttaccatttccataaaggatataattgacaacccgaagtttcacattatccctttcctgcaacagatccggagggaaaagtgttcctaaagttataccgtccgttatttcatatgtgacgacaggccgaaccaaaacaaaatactttttcttactaggtgtgatccgttgaacatagatccaattttcccgttttttcgattccttagaatttcgttttcctgttcttagtggtatcaaaacgccgctatgtcgggatatcttatctgtctctccgggaaaatggatatctccagaaaagattttaagttcaattctttttttttttctctccactcggaccaacccggctacgcggcttctcatatttaaagtaatttgtgtatctaccccaatgatactattgttccgtaccattatggaagaagatccgggtaatatatgcacttcctcgggaatgaaaaaaaaccgatcgactttcatttggtattttggactaaattccttgcctcctcgatactcaatcaaatcctcttttttgacgattgaatgcatttctagagtcccatatttagtaatgcccgaactctttcttctgtatctaggatcgtccaaataagcaagaatactatttctgcggaaaatgccgttgatggggatttcaatcaagatatctgaagggggcgttagcccgttctcgcgttcttgaatcgattggagtgggatgatgaatctatttcttcgcctctttgagaataaatcagaattatggtagagaagggtcggatctacgagattacaacaaccagtacatataattcgactaaggtctgaataatcaggaatcctatcttcttttttacccgaaaaatctgaagtaaagaatttttctctcaactgatcatccgtccctgaaaggttaaaactcttgacagaacgagaattcgcactcatttgatcttgatccttgtggatcgaaagtgaaactagactggatccgcgtggctctcctaataatatccataaatgacttgtttttggtaatagatgaacactgccgtatgtaaattcgggtgcatgatatacatcggtgctccagtgcatttctccgtctgagtcagaataaatatgttttcgaatcttctctttaaaattaaaagtggatgttcccgcgcgaatctcggcaatcacttgttctgattcgacatattgatcgttttgaactaaaagaaaactttggggtggaatatttacattatgtcgaatatcttcactctcaatagttacatacaagtttatagaacagagaagggcgggatgcccatggcgtgtacgtgtcggatgaactaaatcctcattgaatttgatttttccattagaaggggctcgcacgtgttctgcagtacccccggtgaatactccaccggtatgaaaagttcttaatgttaattgagtgcccggttctccaattgattggcctgcaataatacctaccgcttctcccaattcaaccaggtcgccatgagtagagctccggccataacataatcgacagatccaagatgcactcctacaagtaaagggcgttcgaatagctattggttgtgctcgaaaggttatgaatcgatttacaagtccaatcccaatgtcttgatttctagtggcaatacagcgtgtgcccatatatatatcatcggctaatacacgaccaattaatgtttggataaaaatcctttctggcatcataccattctgaggactcacagaaatgccacgggcggttccacaatctattcgacgtacaacaatgtgttgaactacttcaacaagtctgcgcgtgagatatccagcatctgatgttcgtacagcagtatctacaacccctttacgggctccatagcaagaaattatatattctgttaaagaaagcccttcgcgtaaattgctttgaatgggtaaatcaatcatttgtccttgagggtccgacattaatcccctcatacctactaattgatgtacctgggatgcatttcctctagctcccgaaaaagacattatatgaactggattaagggggtcagtcatcctaaaattaggattcatttcttggcgcaaatattcacttgtggcataccatatttcaatggattggcgtaatttttctaccgcgtgtacattcccataatggtggtgtttttccaaaatcaaactttgttgttcggcatcttgaactagccatttcttcgagggtattgttaaaagatcatcaattcctaatgaaatggatgtagcagtagcttgttgaaaacccaaagtctttacttgatccaggatgtgtgatgtatatgccattccgaagtgatctattaatctactaataagtcgtttcatggcagttccatctatcactttattgtgaaataccagattggcccgttctgccataagtacctccatattctgctgagtatgatttgacaatgggtttgagtcagtggttggaaaacttccccttctcgatcttgattcgcgtagaaattccggaactacgggcctggttgaagtgaagagatctgaattcctattggtatcgtagaattccttagcctagttaggtaccatatgaacaagcccgggaaaacccctgtatggcttcttcgatttctcgataaagagaaatatgaccaacagtggttcgaatgtatagaaaaagaatttctttttttatacttcttagtattaaatagtgtccataaatctcataataattacccaaagattcatagtgaacttcgatgggagtttctcttgaagcaataacccgttggtctagtcgccaccgaagccacaaaggactatctaaattgattcgtttctgccgataagccccaattgcatcataggaattagaaaaaaaaggttctttcgtatacttatatttattattgtcacttcttttattttgatagtttttgagattccatggattatacctatttatacaaatacctcgacgattcccgctcgttaatacatagagtccaataagcatatcttgagttggtacggaaatgggatctccaatagctggagacaaaagattcatatgagaaaacataagtaaacgggcctctgcttgagcctccaaagataagggtacatgaacagccatttgatccccgtcaaaatctgcattgaatcccttacaaactaatggatgtaaacaaatagcgcgtccctccactaaaatgggctggaatgcttgtatgcccagtttatgcagagtgggtgctctattcagcaatacaggatgcccctgcataacttcctgcagtatttcccatacaatcggttctttttctcgaattttactcttagcaactcctatgtttgaagcaagatgttgtctaattagaccacgaattacaaatgtctggaaaagctctattgctatttcgcgcggcaatccacatcgatgtaatgaaagtgaaggacctacgacaatgacggaacgccctgaataatcaacccgtttcccaaggagagtctcacgaaatcttccctctttgccttcaattacatctgaaaatgacttgtaagctttattatgaccgtccctcgttggttgaccccggattccattatcaagaagtgtatccacagcttcttgtactaatttctcctgacacattactaattctcccggcgtagatctacttgttgttaatagatcggtaagagtattgttccgatagataactcttctatagagttcattaatatccgagctcattaatttacccccatctatctgaatgatgggtcttaactcaggaggaagaactggtaatagacacaaaaccatccattctggttctatatttgttcgaagaaaatgcttagccaattccatgcgtctaaccaaaaaatcctttcttcttccaacctttcgatcttcccattcattccccgtgggcccttcttcccctaattctttccattctaccaaagaattatgtagaatagtgcgtaaatctaggtcggctagttgttctcgaatagcacttgcgccggtcgagatttctcgatttcgaaatgtatcgaagccctgggtagtaaaaaaaagcgggatgctgtatttccaagattggatttcatattcgaataaacctcgtaatcgcaagaaagtgggttttttcgttatgggcctagcaaaagaaaaattgagataggatcctataggatcgccccccttcaaaatcggacgtgaaagtttcctttcatccggctcaagtaggtacaccaattcaagaaaggagttccccctttcaaattatagaaaaactcaaaacaaaaagatctactctttactcaagttaccagtgaagactaagcaaaatttcattgattccgccttctttgtattttttatttattcatattatttcgatttgattaattcgtgctattcaattacgacagaaatgaaatgtgaaattcttgagtagtctacttcccttcgaatgatgaatcccttaattcttaattagaatgaaagtgaaattaaaataaaaaaataaaggagtaccttgtaattcataagggatttacttgtctatgtattgttccattcgatctgttaggtccctacttcgcctcgacggttatgccacgatgcccttattaaagcctatacgcgatggatagactcctgtaaccacgacatatttgcttgcttgaacataaaatttctttccaaaagaaagtaaatggttaatctcacaaaacaaataaatattttttacgaggtacaaatcaaattttttgtatttgttccaaaatcgaccatagatcaatcccccttttgatttgggagtattgactacacccctaagtctgagcttcatggtactcttaccaagtcacatgttagatccagggcatcccaattggattgattaggatgacagtttctcattccgaatctgtaaaataagaatttttatcaaatcacacatcgcagtatactaggccttctaattctttaagaggtttatctaaaagattcgcaatataactgggaagacgttttaaataccacacgtgggttactgggcatgcgagtttgatgtagcccatttgatatcttcgtatccgagaatcaacaaattcgactccgcattgttcacaaaatttcgggtcttctttttcatctccgattacgcgataatttccacaagcacaaattccacttttgataggcccaaaaattctttcacaaaataatccacctttttccggtttattggttttgtaatgaaaagtatagggttttgtcacctctccaacgatctccccattgggcaggattttagtagcccaagcgcttatttgttgaggagaaactaagccaattcggagctgttggtgtttataccgatcgatcatagaataaaaattcggatttattctgattaagcttccttcctattaatctggaagtttttctcagatacaaggaaatgattcagttccagagctaaagatcgtagttctcgaacgagcaatcgaaaggattctggagcatcctcgggattaggtataattcctccaatgatcgtagtaccaagtacttcttggcgcgctctaatatgatcagatttataagtaagcatctcttgtaaaatatgagcaacaccaaatccttctagagcccaaacctccatttctcctactcgctgtcccccctgttttgcccttccccgaaggggttgttgtgtaacaagcgcataatgtccactggaacgtccatggattttatcatcaacttgatgaattaatttcaagatataaggttttcctattataacgggttgttcaaaaggactccccgcccttccatcaaatattctactttttcctggatactcgggttcaaatacccatggattagctgtttgcttactggcttcatataattcagaaaacactagttttctggaagcttcttgttcatatctctcatcaaaaggcgctattcgatagtgtctgtctagcaaaccccctgctaacccgagcgaacattcaaatatctgtcctacattcattcgtgagggtactcctaatgggttgaaaaccatatcaataggtcttccatcttgcagataaggcatatcttgtctaggcaaaatttttgaaatgatacctttatttccgtgtcttccagctactttatcgcctactttgatttcacgtttctgtgaaatatatacacgaatcatttctggattataactagaacctcctcttttctggatccacctcacatcaataacccggcccctaccacctatagggagttttaaacaagtttcttttgaagtagatacctgaatgccgagtatagctcgtaacaatctatcttcgggggcatacgaggattctttcaccatttggggcgttaatttacctactaaaatatcacccgtctctacccaagatcccaacatcacaattccatttttatctaaattgcgaagtaaacgggcttctaaatgtggtatttcgttagtgatcctttcggggccttgacttgtcgcatgagtctgaatctcgtatttccgtatgtgaaaagaagtataaatatcttcatataccaaacgctcactaatgagtaccgcatcttcagaattgtaaccttcccacggcatataagctactaatacattttttcccaaagcaagttcgccaccaaccgtagcagcaccatctgctaaaatttgtccctttttaatgcatttaccccgctgaacgcgggttttttgatgcatacaagtatttttgttggaacgttgatacataactaatgaaatgcttagagtatctccatcccccgagaaaaggatcttgtcagtatctatataaatgatctttcccccgcgttcggctatagcaagagcccctgaatctagagctgcttgtcgttccaacccagtcccaacaatacatttctcggaccgagaaagcggaactgcctgacgttgcatattagaactcattaaagccctattcgcatcattatgttcaataaaaggaatgagggaagctccaatagaaaaatattggaagggaaaaatacttcgaagatgaacccgttcccatgcaatagtcaggaattcttggcggtatcgagctggaacaacctgttcttcctgaatatcctgattcaacgccaaagaatttcctgccgctaacatatagtattcatctctgccgggtgataaataaagcagccgtaaccctgttgatctctccgaaattttataaaacgggctttctagagatccccaataacccatcctcgcatgaattgctaaggatccaataagcccaacattgattccctccgatgtgtcaattgggcaaatacgcccatagtgactaggatggatatctcgtatccgaaaactagcagttcgccctgttagtcctccaggacctaaataacttaattttctaccatgaactatttgtgtcaacggattagttcgatctaaaacttgagataaagggtgtaaaccaaaaaaagattcataagtagttgttaagggagttgaagttaccaaattttgaggagttggtatcaatttatgccgaattgctccacatatagttcctcgaaccacattttctaaacgaaccagagacaatccgaattgatcttgtaaaagatccgctacagaacgaatgcgcttatttttcaaatgattcatatcgtcaagtgtacccattccaaatttcagtccaattaaatgatcagcggccgccagtatgtctcgtggtaacaaaaatgtattgttcgaggggatatcaaggttcagccttcggttcatatttcgtcgaccaatccttcctaattcacatctttgttgaaagaacttcttttgtaattccttacataaggattcagaaaataccggatccccgcctacacaagcaaattgttgataaaactccaaaatggcgttttcttttgatccaattttttttctctccttatcattcagaaaagacaaaaaaatttcaggataataaacattgtctagaatttctcttagattcgaacccatagctgatgatagaactagaatagatattttttgtttcctactaacgcgagcccatatccttgcttttctatcaatctctaattctgatcttcctccccaatctgatattatggtgccggtatagaccgcaattccgttatggtccaattctgaccggtaataaataccgggactttgcagtatttgattgatcacaattctatatattccatttactatagaagttcctagggaattcattagaggaatgtttccaaccaaaatagtttgttcttgcatatccctactggttttccaaattaatcccgcggatacatataattcagaagaatatgtgagtgattcatatacagcatttctttcctttatcaacggttctaccaattgatatctttccaaaaataattgaaattcgatttcatgatctgtatcttcaatttttggaaacttgtaaagttcttctgtcaaaccccgattgatgaacctacaaaatccttcaaattggatctgatgaaatccaggtattgtagacattgcctcatttgcatccccgagcattttgaatttcccatttatcaaaaaatcccattatattttatattattaagtacattcttcatcgaattagatcgaggcttctagtactgatggaatttctattctgtttactgaatcacatgaaattttagccaactccatatttgaaatgaaatgtatgaacgaagaaataaagataattttctactaaaattggaagttgcgacagatcaaaattgaaaacagctgatagaacaatcctagaaacagaattctgtcacttaggcttattaaggtcatagggttttgtatagaatcgcaaaacaaaaaaaatgattcaaattagaccattattatgatattacatattcgaatttgagaaaaagaaaaagattcggtatttgggagacaaagataaaaaataagatagaatccattttttagcacttaaccgccttagctggggatttccttgttcaaaaaacgattcaaagagaagagagatatttgtactttacttatttttgagtagaatacaattggaagtgtattgtataagaagggttgcatttattaaacacgtatcgagatagctagaatatccgacttctcttttattgccggttctattcggaatagccctggctgtgctctatcaaaagataatttctattcaatgcatgaagtaggatcattttatgataattccctatcgacaacatatctaaataaacatatctaaataatagatctctgtgtaacaatttatgttctggggtttacatagactcatatgttttgttataattgaagtggagaaaggttttttgattgaaaaaatcaatactgaattggttcggtctcaatttttattttcttatgtcattaggaaaacacaatttgaaattcaaatcccagaatcgttcatgaattcgaactaaggagtcaatagttaatggttccaatttatagttaatggttccaatttttcggctgaaaatacacaatgctaaaaacattctctcgctttcctattgagcaatcaaatgtgtattttcagatactaaatatgtattttcagatactatacaataaattgaaggggtggatcaaatacaaccaaaagggggtttggaagaaaagtatttttttatcattttggcggcatggccgagtggtaaggcgggggactgcaaatcctttttccccagttcaaatccgggtgtcgcctgattaccaaaaactcgaaatctcttcttcttttctgttcttctgatagaactcgaaaaatgcttcctccgtagaagcataggaaacgggctgttgatactttgtttgattctaaatatgtggtctaaaggttttctaaaagaaaagattgtgaagccccgttcgcatctaggattcaaggaaatattcgaatctactggtagaggggttatcaagacttcatgattcccttctattactaaggaagtggctaatgactggatcttgaatcaaattgtagagcctggaaattaaattactaattttgggaggggtcggaagttgctttatataagacgaacttgcgagaatctctgagtgctcaggtatccaatcaatattagattggatgaataattgacttttctagaaaagagagtaaaaagaaatgctttcttttcggtaacgcctacccaagccccctgtttcgcagggataatcagaaaagggggtacgggttcgatcaaatggggaaatagagatctgtaatagatagtgattgctcgtttttagtgattccccccccccttctgtttttacttagaatgtaaacaaaacaaaaaagaatagaccttattattcttattcctacatgttcccatttccttgagatgttactatgtattttgcttgtgtttttaatctttggattcgaaatcataatcgatttattggattgctttctcaatagtgttcggtcagaacccctttttgactctgcggcattgattccactattattagtgaggaataatggaataattcctttgtatttatagagataggggacataatgcacatggatatagtcagtctcgcttgggctgctttaatggtagtctttacattttccctttcactcgtagtgtggggaagaagtgggctctagaagtactactaattgagttcaggaatccaaaataaaaccgtatcaattgttttatagatcgttctgcaacgcatttgaaactatttcaaatcaaaactctgaatttggaatctcattggactccaatcgagtaatctatgatatgaatcatactctttcaattttcaattaaagagatatttcatcgattcccgcccttgtattgtatttcgaaaagaaagggattcagatgattggaaatttattccaacctcaaattcttccaaaattttctatttcaatcaaggggaatgggctcttactatttttatagatggaagatggatactgaggaagacggacccccccttttttatttctttccctctttactcttcaaagaagaagtcgttttgttacgtgtctacgcactttctagaagaaatgatatagggatggtggttgtctaccgagagactaggcaataaataataagatcttgactggggcgagtcatgggcatttaccctttgttttctaattttataaaggcgatttttgctttctcgacttatttcatatcagggtttgggcgttaaaaataggcaaggtttccccttacttattaggtaatagtatggtagaaagatgcatctttctaccatactatctatctcgtagaaaactgctgattatagtgcgctcgtttcatttaagttaagacgtaaaatgggaatccttttcatttgacttcgtcaatttttgataagaactcagaagtcaagtttaattcaaatgaatttgaaaattcatttgaattaatcattttggctgactgtttttacgtaaatgataagcagaaaggcggtaggaactagaatgaatagtgcagtagcaataaatgcaagaatattgacttccataatctcatcggtttttttacttcgcaataactcgggatttaatcccctagagatgataaatctttcggctgtaaattcaacgaatgaattacctctcgatgatcttgaatcggatcaatatcatgaataacaatatctgatctagcaaatcaacccgtcgtcaagacttgaatagtataacataggaagttcttttatccataccgaatccaaattttgattcctgactcaatcaatccaaaattcctttatttctcatctgtttccttgttttttctataacctgccttgcgtcttccttggacaatcgtctgataaaggatcatcagattgcctttccacttcgattaattacatagttctaaacgtaaataaaagccaaatggaaaaaataggaaagcaaaaagaaataaagactcctttttgctttgggaatgtttgctttggaaatgaaagtatgccccttgccaccctttactagttcatagaagggaaaaaatgaattgatgtatttatttgattttgatccgtcgggactggcggggctcgaacccgcagcttccgccttgacagggcggtgctctaaccgattgaactacaatcccggggaaaggaaataggggatctcgcataaaattggattcttttttttatcttcgttgggtctttctgaaggatagggggatttgtaccatctcatgttagattagcggattattgggccgagctggatttgaaccagcgtagacatattgccaacgaatttacagtccgtccccattaaccgctcgggcatcgacccaggaagaatccattttagccttattagtaatccatgatcaacttcctttcatagtaccctacccccaggggaattcgaatccccgctgcctccttgaaagagagatgtcctaaaccactagacgatgggggccaacttgaccaaccgccctcatactatgatcatagtatgatcagttttttgaaattgtcaatataatggaatgatcagatccggggatccttccgtttttcataattgtatagaattttttgcttcgtcattcatattcatgaatcgttcattagaatcgacattctctagataaatcgaatctagtaagcgggagcaaaatcaaaaagttatcaaaaatgttctttaagactttagttccaggggggagtagaatctcttcatgacatgattcgatcaaatgtcttgaaatttattttagatcaaattagtaagtgtacgtgtatgttatgtatcaattaagtgaattttgttttcattaaggatcatctcaataaaagaaattagggccggtcttgaaacaattcattttaccctagattttctaggaaaatccattggattattcaaaaataagctactagtcactatgagtatactgtgtatatatatatgtatataatctatttatatatatatgtatataatatatttgcatatagagattttatctacatagtgactcgtcctggaatgaaataaaacaagcccttttaactcagtggtagagtaacgccatggtaaggcgtaagtcatcggttcaaatccgataaggggctttttttgtagttggaataaaaaaggaactaaccggataatccgttatcattatactgagttagagttgagttagagtatagtagttctagttaaaaaatggaacatttgttcggaaaattttcattattatgaataatcataagccgcctcttgaatcgccaaagatccctattttccattataccaagcaaatgcaccggaaagattcgaaatcaacaaaacaaaagaaaaagtaagtggacctgacccatttaattagaactatatccgctattctgatattcaaattagatagagatcgaatttgaattagaacagccggccacctccccttttaaatttcatttctttggacttggaaaggaaagaatttgtcgatatttccgattcaatcttcttgttcctatctttcaagtcacaaaataagagccatttccactatttagatgtatagctatcagatcacgacttcatgtaccaaacatttctatattgttgcatccgatattttggttacgacagtgtaatggatgtgagaaagaaactttcatttcaagtcttctattttttttttattgaatttaacgaaaaaaaaggtgaaagggggaggaaagtctctttctttctaagagataagactcaatagaaaaatactggaagggtctttgttgctttgacccgtgggaagatatactctggaatttttgatttatctgacaaaaaaaatgaaaaaaagaaatttataaattatgtatatggaattggaatcgtttagtatacatagaaattcaaacaatctagaaatatctttctttttcgcaatctcaagaacaagatctaagaataacacgagttaatcgaagaagaggggggatagatctgggaatcggttagtcgtagggggggtcgcttgttccttgaaaagttctttgaaaagattcatgtatctgattgatgagtcataagaagacaattcatggttcatatacttagtaacaaagaataatcaaattgagttcatggatttcctcaggtcagtttgtgggccaataaaggatttttatcttcgaaacccgtcggtagggaccgtgcaagagaaatcatagagaaatgatcgaatcttcagacgccccgaaaatactatgaggtgctcggaaatggttgaagtagttgaataggaggatcactatgactatagcccttggtaaatttaccaaagacgaaaaggatttatttgatattatggatgactggttacggagggaccgtttcgtttttgtaggctggtccggcctattgctctttccttgtgcctatttcgctttagggggttggttcacaggtacaacctttgtaacttcatggtatacccatggcttagccagttcctatttggaaggctgtaatttcttaacagccgcagtttcgactcctgctaatagtttagcgcattctttattgttactatggggtcctgaagcacaaggagattttactcgttggtgtcaattaggcggtctgtggacttttgttgctctgcatggcgctttcgccctaataggtttcatgttacgtcaatttgagcttgctcgatctgttcaattgcgaccttataatgcaatcgcattctctggtccaattgctgtttttgtttctgtattcctgatttatccgctgggacagtctggttggttctttgcacctagttttggtgtagcagctatatttcgattcatcctattttttcaaggatttcataattggacgctgaacccatttcatatgatgggagttgccggcgtattgggggctgctttgctatgcgctattcatggtgctaccgtagaaaatactttatttgaagatggtgatggtgcaaatacattccgtgcttttaacccaactcaagccgaagaaacttattccatggtgacagctaaccgcttttggtcccaaatctttggggttgctttttccaataaacgttggttacatttctttatgttatttgtaccagtaaccggtttatggatgagtgctcttggagtagtcggtttggccctgaacctacgcgcctatgacttcgtttctcaggaaattcgcgcagcggaagatccggaatttgagactttctacaccaaaaatattctattaaacgaaggtattcgtgcttggatggcggctcaagatcagcctcatgaaaaccttatattccctgaggaggttctaccacgtggaaacgctctttaatggaactttatctgtagctggtcgtgaccaagaaaccaccggttttgcttggtgggccggaaatgcccgacttattaatttatccggtaaactactaggagctcatgtagcccatgccggattaatcgtattctgggccggagcaatgaacctatttgaagtggctcatttcgtaccagagaagcctatgtatgaacaaggattaattttacttccccatctagctactctaggttggggggtaggccctgggggggaagttatagatacctttccatactttgtatctggagtacttcatttaatttcctctgcagtattgggttttggcggtatttatcatgcacttctgggacccgagacactggaagaatcttttccattcttcggttatgtgtggaaagatagaaataaaatgaccacaattttaggtattcacttaatcttattgggtctaggtgcttttcttctagtcttcaaagctctttattttgggggcgtatatgatacttgggctccgggagggggagatgtaagaaaaattaccaacttgacccttagcccaagtatcatatttggttatttactaaaatctccctttgggggagaagggtggattgttagtgtggacgatttagaagatataatcggaggacacgtatggttaggttccatttgtatacttggtggaatctggcatatcttaactaaacccttcgcgtgggctcgacgcgcccttgtatggtctggggaggcttacttatcttatagtttaggggctttagccatcttcggtttcactgcttgttgttttgtctggttcaataatacggcctatcctagcgagttttacggtcctactggaccagaagcttctcaggctcaagcatttacttttctagttagagaccaacgtcttggggctaatgtaggatccgctcaaggacctactggtttaggtaaatacctaatgcgctccccgaccggagaagtcatttttggaggagaaactatgcgtttttgggatctgcgtgctccttggttagaacctttaagaggtccaaatggattggacttgagtaggttgaaaaaagacatacaaccttggcaagaacggcgttccgcagaatatatgactcatgctcctttaggttctttaaattctgtgggtggcgtagctaccgagattaatgcagtcaattatgtctctcctagaagttggttagctacctctcattttgttctaggattcttcttcttcgtaggtcatttgtggcacgcgggaagggctcgtgcagctgcagcaggatttgaaaaaggaattgatcgtgattttgaacctgttcttttcatgacccctcttaattgagatgagacaggagatccgatgcttgaattgaagtaggaatcactttgattccatcatacatattgggatcaggttatacttgaaaagtattccttttttttttttcaactcactaatcaatttttctattttttatggcttggctaggtgggatagccgagccattcccctttctttatgataccaatctcggcaaaactaatagaaacaaatcgattcaatgagcaaactaaaggagagagagggattcgaaccctcgatagttctttgttcaaaactataccggttttcaagaccggggctatcaaccactcagccatctctccgaaagacaatttttattttattcctccgaatagaacatggccatagggggggataacactactatctgtagaaagatctccggtgtgaatctaccgatcgatctatccatatatagaatccagcatgccccatttgtgaaataaaaaataaaattccatttccaccgactccatgtatgaatagagtggtcaaaggggtagtaataagtccaattgattcgtggtaaactaaaatcccttgatggtgtattttcttacaatttttggctgatagagggatcaaatggtatagtttatttgttggtatcttggaggattaaaaggatgactcttgttttccaattggctgtttttgcattaattgctacttcatcaatcttattgattagcgtacctgtcgtatttgcttctcccgacggttggtcaagtaacaaaaatgttgtattttccggtacatcattatggattgggttagtctttctggtgggtatccttaattctctcatctcttgaacctatttgtcccagatccaaaaccaaaacgaccccccaaaaaaagaaaatgaaaaaaaatgaaatttaaaattagaggggggtcaaacttcttggatgaaaaaaatacaattaatgagattaataaaatgattggaataactctgaagagagtctccggaccgatactgcataaatatgatacaggttatcatatatgtgtggatatattgtgtatcacaaacaaaaatgcggatatggtcgaatggtaaaatttctctttgccaaggagaagatgcgggttcgattcccgctatccgccaaagataaagtaattttttgattttaataggctaaagggttgggtatagttggtcgtgatagtatagtaagtctatcccccctccccttcctactccccccaaaagggggtaagagccaaacctcacaattcgatataaaataaaaaaagatgttgcggagacaggatttgaacccgtgacctcaaggttatgagccttgcgagctaccaaactgctctaccccgcgctgaagagaagaagtaaaaactaatagacaaagaaggattgaatgtgcccctctaccatatctgtacaaatagaatagtacatttatacagaatggtaaagaggccctttatgatcatcgaccgtataaataaaatgaaagattaatccttaccaacttgatcttgttgctcctggcaacaaacatgcatgaaccatttcgcgaagtatgtgtccggatagtccaaagtctcgatagttagctctcggccttccggtcgaaaaacaacggcgatgaaggcgtgtaggtgcactatttcgtggtggggattgtaactttccataaatttgccatttgtcactcaatgatggaactttacttatttctttttttgaggatcgacgaatcaaatgatatttctgttccaatttttgcctcttcttctccctctgaatcaaacttttccttgccataatggttgaggtcctattagtatccatgatacaagtcaaatcctagatgtagaaataaaatagaagaaggcaggccttctccccagcgggaaaaatgagattatcgcggatataacacattccaaaattagccaaattttcccgacgtagaagcaatcaagaaagctgcataagtgaatatataacctacagaaaaatgggctaatccaaccaatcttgcttgcacaatggaaagggccacaggtttatctctccatcgaatcaaattggccaaaggtgtgcgttcatgagcccatgctaaagtttcaatcaattcctgccaatacccacgccaggagattaagaacataaatccagtagcccaaacaagatgtccaaataagaacatccacgcccagacagataaactattcataccaaaagggttatatccattgataagttgtgaagagtttaaccacaaataatctcttaaccagcccatcaaataagtagaagattcattaaactgtgaaacgttaccctgccataatgtgatatgcttccaatgccaataaaaagtaacccatccaatagtatttaacatccaaaaaactgccaaataaaatgcgtcccatgccgaaatatcacaagtaccccctcgtccaggaccatcgcatggaaaactataaccaaaatcctttttatctggcattaacttggaaccacgtgcatctaaagcaccttttactaagatcaatgtagttgtatgtaaacccagagcaatagcatgatgaaccaaaaagtctccaggacctattgttaaaaataatgaattagtattttcattaacagcatttaaccagccgggtaaccagatgcttcgacccgcagtgaatgccgggccactcgttgaagataaaagtacatcaaacccatatgcagttttaccatgagccgattgtatccattgagcaaatatgggttcgatcaaaatttgcttttccggagtaccaaaagcaagcatgacatcattatgaacataaagacccaaggtatggaatcccagaaagaggctggcccaacttaaatgagatatgatagcttccttatgatctaacattcttgccaatacattatcttcattttgctccgggttgtaatctctaatgaaaaagatagctccatgagcaaaagcccctgtcatgatgaatcctgcaatatattggtgatgagtatataatgcagcttgagtagtaaagtcttgtgctatgaatgcataagcaggtaaagagtacatgtgttgagctactaaggaggtaataacccctaaagaagctagagcaaggcctaattgaaaatgaagggaattgttaattgtatcataaagacccttatgcccacgtcccaaccgccctcctggaggaacgtgtgcatctaaaagatccttgatactatgtccaatcccgaaattagttctatacatatgaccagcaacaagaaaaataaatgcaatagctaaatgatgatgagccatatcagtcagccataaactttgtgtttgtggatggaatcctccaagaagggttagaatggcagttcctgctccttgggaggtcccaaataaatgattacttgaatcagggttttgagcataaagattccactgaccggtaaaaagcgggcctaacccttggggatgcggtaatacatctaagaaattattccatcgaacgtactcccctctggatccaggaatagcgacatgtactaaatgtcctgtccaagccaaggaacttacgccgaagagtcctgacaaatgatgattcagccgagattcggcatttttgaaccacgaaacgctcggtttccatttcggttgtaagtgtagccaacctgctattaaggatatggcagaaagaaataatagaaaaagagctccagtataaagatcttcattagtgcgtaaaccgattgtataccaccactgataaacaccagaataagcgatattcactgggccaagagcaccccctcgagtaaaagcttccacggccggttgaccaaaatgaggatcccaaattgcatgagcaataggtcttacgtgtaaagggtcctgtacccatgattcaaaatttccttgccaagctacatgaaacagatttccggaagtccacagaaaaatgattgctaattgaccgaagtgagaagcaaaaatattctgataaagacgttcctcagtaatatcatcatgactttcgaagtcatgtgcggtagcaataccaaaccaaatacgacgagtagtggggtcctgagctaacccttggctaaaccttggaaatcttaatgccataatgcctttcaaatcctcctagccattatcctactgcaataattcttgctaagaagaacgcccatgttgtggcaattccacccagaaggtaatgggttactcctacagcgcgtccttgtacaatgctcaaggctctcggctgagtagcaggagcaacttttaatttattatgagcccaaacgatggattcaataagttcttgccaataaccccgtccgctgaatagaaacattaaactaaaagcccatacaaaatgagcacctaggaaaaaaaggccatatgcagataatgaagaaccataagactgaattacctgggatgcctgtgcccataagaaatcccggagccacccattaatagtaatagaactctgcgcaaagtttcctcccgtgatatgagttactaccccttgatcacttatactaccccaaacatctgactgcattttccaactgaaatggaatattactaccgaaatcgaattgtacatccagaatagtcctaagaagacatgatcccaagccgatacttgacatgtaccccctcttccaggtccatcacaaggaaaacgaaaaccaagatttgctttatctggtatcaaacgggagctgcgagcaaagagaacacctttcaggagtatcaataccgtgacatgaatcgtaaatgcatggatatgatgtaccaaaaaatccgcggttcctaatggaataggtaacaaagccactttgccgcccactgctactaaatcaccacccccccaggttaaactggtgcttgccgttgcaccaggtgccgtcgcgccgggtgctaaagcgtgggtattttgtatccattgagcaaaaacgggttgtaattgtatagcggtatctgaaaacatatcttgaggacgccccaaggcactcatggtatcgttatgaatatacaaaccaaaactgtgaaagcccagaaatatacatgcccagttgagatgtgatatgattgcatcacgatgtctaaggacacgatccaatagatcgttgtatcgagtagttggatcataatctcttaccataaaaatggctgcatgcgcagcagcaccaactatgagaaatccaccaatccacatgtgatgtgtgaacaatgacagttgtgtaccatagtcagtagctagatatggataagggggcatggaatacatatggtgagcgacaacaatggttaacgagcccaacatggctaggttaagagataattgagcatgccatgacgttgttaggatctcatataggcctttatggccctggcctgtaaatggacctttatgagcttctaaaatatcttttagtccatgaccaatgccccagttggtcctatacatgtgacccgctatcaggaacaaaatagcaatagctaaatgatggtgcgcaatatcggtcaaccacagacctccagttactggatctaatcctccacgaaacgtaagaaattccgcatattttgaccaattcaaggtgaaaaatggggttgctccctcggcaaaactcggataaagttgggccaaaaggtcgcgattcaagataaattcatgaggaagcggtatctctttaggatctactccagcgtttagaaattggttaatcggtaaagatacatgtacttgatgccccgcccaagagagagacccaagtcctagtagccccgctaaatggtgattcaacatagattctacatcttgaaaccaagccaattttggggccgctttatgataatgaaaccaaccagcaaaaagcattaacgctgcaaagaccaatgcaccgattgcggtacaatagagttgtaattcattagttattccggatgctcgccaaatctgaaaaaaaccagaggttatttgtattcctcggaaacccccgcccacatcaccattcaatatttcttgtcccactattggccaaaccacctgggcacttggcccaatgtgagttggatcacttagccacgcttcataattggaaaaacgagcaccgtggaaatacatgccgctcagccaaagaaagatgatggagagttgcccaaaatgggcactaaatacttttcgagagatctcctccaaatcactggtatggctatcgaaatcgtgagcatcagcatgtaggttccagatccaagtggtagtatcaggccccttagctattgttcttgagaaatgaccaggtttggcccattgctcgaatgaagtttttacgggatccttatccaccaaaatttttacttctggttccggcgaacgaataatcattgagtcctcctctttccggacaacacatacacagagacctgcctgccaacagtcaaacaattagtaaacctttgagagatatttctagaattagtttgtttcttttctatttttctatctcccagttatctatttgatttagttatttactagagcaattatgatctggaagtcgatccggggcaagtgttcggatctattatgacatagtcatgaggcgctcaacggaccttttgaatctcataaaacccttttgtcgctttggattgatacaaaaacgatctttttgtacaacctggtgatatgaattcatctattccaaatcacgagaacagccgttgctaagaaacattactgtatatatatatatattgaaatatattttcataatttagttgttaattttgattttcgatatttaatttaggtttctttatattagtttgaattcaaattgttttaatttaagaaaatggaaataaaaaaaagaagtctattttgtactctatcccttcattttatccttacgaaatatcagatgaaatagaatgcttagaagggatataatgaaattctttgattggctctttccacaaaacaacggaatgatccatttttttatttgaccaatgaggccaaaaaacaattcatattaattataacaaagatatcaaatatatatattatactaaataagagattaataaactaaatagcgccttctcttattcgaaacgcctcgtgatcttcaaccaattatgtgcttcaatataattaccaggagtaagcgctatagcttgtttccaatactcagcagcttgatcaaaccaagcctccgcaatttcagaatctccctggagaatggcctgttctccccggtcggaataggtggattaatcccttcccttagaaccgtacttgagagtttcctacctcatacggctcctcgttcaattcttttggtgtaccgttatcatatctaacaaatgggatttctcatggatctatcccacctttcgggttaaccaaagaggtgcattacatgagttttaaactgaaatttggattgttttctttcgttttatcttttttcccaccttcagaacaaaaaattccccctatcgttagaattttctgaaaggtaactatctcggtttcgtatagaaatttatatagaatctttgaaaaagactttccttcctaagaaagaaaagacttactatctttgggatctgatcctacaccgctgctcaagactttagtggatcgactctattacataagtggattcctaatttttagctcacatcatgagataagtatatctaccatcatcacatgacataagtacgcagttattattgtatcggccccaaaccccgctaattcatctttacggtgcttcttttaccaattagattcttttttttatccatagaaaaaagtagctaggtatatctatttcttcatatttccacttttatgaatatgaagtttctttcttttctacagctgataaaatcgttgttttagacgatgcatatgtagaaagcccttttgtttttcttttttttacttctatagtgaagatagtcgcacgtaatgacagatcacggccatattattaaaagcttgtggtaagaacggatttcgctctagtgctcgaaaataatattccagagctttcgtatgttctccattacttgtatggataagacctatattatagagtatataacttcgatcatagggatcgatttctagtcgcatagcttcataataattctgtaaagcttccgcataatttccttcggattgagctgacatccgttacggtcgccattcaattaagagaatctccgttccagaaccgtacgtgagattttcacctcatacggctcctcccttatgttcataaggagaataatacatgaaatcaaaaaagatgaaaatattctcattatggactgagcagggctagtgtttttacaagaaatctctagccaaccttcctgcaagagatcttttcttaacatcaagcgtgttgggactagatataaatgagacctcgaacaatttctttgttttcaacgcctccgaatttccaggaattagtcacttcaacaaccttcgatggttctattggtatccaaagtacgaacgagatggatatttgttgtcccaaccattcttttagtcccgagcccaataaggaaaggggtaatttctaacaaggttttcgtgttgttgattcctaggtgtagtgcttcttcccttatgctgtccgttggtactagtggagtaggattgccccataatccagaacctctaggtgtaacctttcgctcaatactagaatcaaaaattgaaacatagcatctgaggttgcattaatcgaggatacacgacagaaggaattgttctatttccaaacttcaccttcaacaagcgtagatttatttcaaaaagtttcccgaatcgcgtgtctttctcgtaagaccgagagatctgcaataaaaaaaacgaatcaaatcacaccatctctgtaataggtaaatgcctccctttctcctgaagttgtcggaattatttgcaataagatattggctacaattgaaaaggtcttatcaataaaatttccatttattcgcgatctaggcatagccagcaatccattttataattcttctcattccctttctttggaaaaatgatcccacaaagaaaagaattgtacagtacgaaataacataaaaacagattgatttaaaaaaaatttcaagaaataataaaacaattgtctctttatcttggagcctcgaaagaaagatctttctttactttgatgaaaaattttctatttttatttgtaatattaatatctagttaaaatggattggtcgtacctatccaataatctagcatggaatatgaagaacccactattaactagggttttggttcataatcattatgtaggagagatggccgagtggttcaaggcgtagcattggaactgctatgtaggcttttgtttaccgagggttcgaatccctctctttccgtaccttcacttaatagacccgttttttgaatttattaaaaacaccggatcgactagcaatggagacccttaatcccaccagttagacctatggattctctattccgaattgccgtgactaggaaaaatactggaaaaaaatagaaaaatatccccgcgggctatgatacataaatgggatccaatcggggtcacccccacatttttcttacttaaggttcattttatttgttgatgaaggggaagaaaattgcccgaacccttgtattttatttcagtttaggtttaagtctgacgagaataatattctacgactagcaattcatttattttcaaaccgacccacttactatctattatttgattgactaatcctttatattggaatgggtgaagggtcaaatggtttggcacttccgcctgaggggaagagttgagagaattttgaatcagagttctggatttttgttcatctttccccgtaataatatctctgggtttgcagcgataacttggtatatctactatacgcccattcactaaaatatgtctatggttaactaattggcgggctgcgggaatagtcgaagccatacccaatcgaaaaaggatgttatccaaacgcatttcaagtaattgtagtaaaacttgacccgttgaccccctagcttttccggcaatacgaacgtatttaagtaattgtcgttctgtaagaccataatgaaaccgcaatttttgtttttcttctaggcgaattcgatattgagattttttcccggaacgcgattggtttctaagatcacttccggctttaggccttttattcgttagtcctggtaaagccccaagacggcgtatttttttgaaacgaggtcctcggtaacgcgacataaagactccttattcttatttcgaattcatttcattctttttttgaaaattggattttacagaataaacctaaactaaaactgaactaaatgaagcgaagtttgctgaagtagtgtacttgtactataaagaagaatgagataaattggataaatattcaaactttcgattattatatatatactattattatatattattctattattacatatataagatccttttcctgacatagttgggatttccctataacttaacctataacttaagaaattcatggtttttggaaagaggggaatacgctttttcaatattctgtgatttcaaacaaaggaagattgcccgtttttcttcaacttgaataaaaaaaatgaaaaataggaaaaagccggctatcggaatcgaaccgatgaccatcgcattacaaatgcgatgctctaacctctgagctaagcgggcccgcataatagaaattttctatgcataggaattcaatacactatagtataagtatagtgtctatagaaatatagaaaagaatagaatctataattcccaataaatattggatattatagaacataacgatttctatagcgaatatagaattttcatttctttctcacaattcgaaattcgaatattattctattcgatagtgaatcttaaatatttttcgagagtctagtccaatttttttattattttaaattcacatgacatttgaaattctttttgttacacttctatattttctatcctatatatttccaattctatatttcttttgaattcgattgagtagttataactaatcagacattcctcggcttttattcgtaaaggtaaaaatcgacccttcaagtatcgacccttgaatgggaaaatgggaggaatagaaagatatatatggggtatatatcaatctatattgaattgccgatacagaaatgataaaatccaattggattggatccaatatgggcttcctataggtaagaaagaaaagacttttttcgagatagtaatccctatctaataaattgaagggttccggtataaatgaaagaaaaaagggaatgatatcataataagattctaagctcaaaacaaaagaaaagtcagaggggatatggcgaaatcggtagacgctacggacttaattataattaaattgagccttagtgtgggaaacctactaagtgataactttcaaattcagagaaaccccggaattaataaaaatgggcgatcctgatccaaatcctgtttttttaaaacaaaggttcaaaaaacgaaataaaggataggtgcagagactcaatggaagctgttctaacaaatggagttgactgcgttggtagaggaatcctttctacggaaacttcagaaaggatgaaggataaacgtatctatcgaatactttatcaaatgattaatgatggaccgaatccgtatttttaatatgaaaaatagaagaattggtgtgaattgattctatattgaagaaaaaatcgaatattcattcatcaaatcattcactccatagttcgatagatcttttaaagaactgattaatcggacgagaataaagatagagtcccattctacatgtcaatactggcaacaatgaaatttatagtaagaggaaaatccgtcgacttttaaaatcgtgagggttcaagtccctctatccccagcctatttgactcctaaaatagttatcccgcccccccctttttcgttagcggttcgaaattcctgattctttgactttcatattttttggtaaataactttctcttatcacatgtgatatagaatacacatccacattaagcaaggaatccctatttgcataattcacaatgaatagctcaggacttggagaaaactttgtaatccccccggtccctttaattgacagagactccagtcatcccataaaatgaagatgggatgctacattgggaatggtcgggatagctcagctggtagagcagaggactgaaaatcctcgtgtcaccagttcaaatctggttcctggcacatggttaaattggatgaggtctttcttttagaaattaattgatatgaagcgagatacatattgattttgaatctggatcataatagatacttttatctatcttagcgagatataccccatctattttatagatggggtagagtttcttaaattcttaaataaataaaaaaataaataaaatgaaatttgattttctcttttttttctttcgtgcaaaaagaatattaatactttatacatatttcctatttgaaaggttcaattagttggttgaaagaacaaaaagtcaaaatttaaatagacaagattcggctcagatacaaaaaaaagaaatcaaattggataccctttcatttcatgattaatcttttcatctctattcgatttcctaattcgtctcgacatgactttctacaaccggtctaaggaagaataggcgcagtacaaggttcatgacgcagaactcatttgattcatcctattggttcggctcatacgaacgaaataagtatcttgcaaataaatctaagaatcccaacgaatccccaattcaaccttttttgttagcctatccacaattccctaatacaaatacaaaagagaccccaattattctagttaatgttaatctagaacagaaagccaatccttgaatctctgaaattttataagtggaaatgactttcttatcattcagtgagcatcttgtatttcataaaaattgggggcaatataatccttacgtaagggccatcctatccaactttcaggcattaagatacgtttcaggcgcggatgattatcataagagattcccaacatatcataagattctcgttcttgaaaatccacgcttttccaaacccagaaaacggacggaattctaggattcctccttgaggtaaacacttttacgcatacctcttctggttgatccacaccatactctattctggtaagatgatacacactagctaacagtccgccgggtgctacatcataggcacattgggagcgtagataattgtaaccatatacatataaaatgacagcaatggagtgccaatcctcgggctttatttgtaaagtctctattccttgataatcaaagcccaaagatctatgaattatcccatgcttgactaaccaagcagacaaacgaccctgcatcttttttatctcccacatttttatttagaatatttcacattctcgatcaaattgatgaagattgacccgctgcttgttattctgtacaaaggagtccggcctaattcaccaattcatgagaagatactgaacttttatattcgaaaaagttttccgtagggatctctgaagtagatggcggttgatagaggaatctttgatcataatttccagtattcatactgcgtccaacatgaaacttgtgattagtcgtaaaacaccgatttgcttgttgcgacctaattctattttcatagatttctcgcgatattttcttacgaagttttgttatagcatctataaccgcttccggtttagggggacaacctggcaaatagacatccacaggaattagtttatcgactccccgaacagtactataagaatcggtactgaacatccctcctgtaattgtacacgctcccatagcaataacatattttgggtcgggcatttgctcatataatctcactaaggagggggccattttcattgttactgttccggctgttaaaattagatccgcttgtctaggactcgatcttggtactagtccataacgatcaaagtcaaaccgtgatcctattagtgaagcaaattcaataaaacaacaactggtaccatagagaagcggccataaactagagagtcttgaccaatttgaaagatcatttaatgtagttgaaataactgaaattttggctgttcgattaagtaaaggaaactcgatgggattcataactttttcaatctttttttcccctttctttttattgtctgaatattcaggagctaagaccattccaatgccccctttcgccatgcataaactaaaccaacaattaagataagcacgaaaattaaagcttctataaatacggatacgcccaatacatcgaaactcattgcccatggataaagaaaaaccgtttcaacatcaaaaacaacaaaaactagagcaaacatataataacggattctaaattgtaaccaagcatcgcccatcggttctatacccgattcataactcgaaagtttctccggccctttcctaatcggggctaaaatcccggaaataaaaaatgccaaaataggaataagacttgatattattagaaatgcccaaaaaatatcatattcgtaaagcaaaaacatagacgcactcctatgaacgtggaaattgtgccggattggttgattcgaattgaatttcgaaagtcatccataattggttggtccaaataaaatgaattcttgttttgaccaaatcttctagtctcctttgattattgcggggctcatttcaagatttatcgactgacttgacagggatcctattttcagcctattttatttttgatttccattttctttaattgctttagttagtataactctatatgttacgcttagacaaattttcttgttttcgcctaggattcttgctaaagaaagcgacttcaaaataaaatcgaattcttcttttgattatttgaatttttttttataaaaattcgatttataaatttttcttttttaggaatagaatcgggaggtctttttgtcgtttttttttcttagtgatttagaatagaacgagtattcaaatggaagaaaatgggtaggtatttccatctcaggatttcgaatatcttagtttgagtgttggtatattccgtttatgaaaataaggatggggttttctcttgattgactagagaaaaagaaaaccatcccctttttgttttggtgtgattcgctaggtctagtttttagatataccaaaaaggggagtccggctagcttaaccccttgattatggacaggaaaattcatatagaatttccctccgaaaattaatgacgaagggttggtttgtttattcacgattggcacgattggaaaaggatcgattcgatctcttgaaatgcgtttttctttgcgttttcggttcggctttaaacgattcctgtgagtgagtttctaggacaaattgggtttggatgaaccaaccggtcagttacaagcaacaaacaagaatgaagaaatgaaaattatacaatttttgatttccaattttgattttattcattttatagggctctagggctatacggactcgaaccgtagaccttctcggtaaaacagatcaaacttattattatcaaaatgatctgaactgtttcaaagacccaacatgcatttttttgcattgggctctttcattaactgatagaaatatcagccaatccgccatattttttcttgacagaaaaataagataagggtatggctccacgtgttctgattcattatttgggattctgattcagaagcactaccaaagtgtttcaagggtggggttatcttgacgtaggtctgcctctggcctagatcgttttaagttaaatcaagtctctattcttcggcttaaaaaatccaatatgaaacttcatacaccttcaagttcataggacgaaaagagattttttgagggccttgtactcattatgcctagcattgaatgtactggtattcaccttatcaatatctcaaatcaatcatggggtctgtttggtacctaaacgggcactcaaatcgaaccctttgtcaggctattgttctcttaaagttatggagtaagacatcgatttctcaataagatccattttttggattgtatgatggactcccctgaaaaacattggcgcgcgtgtaaacgaggtgctctaccaactgagctatagcccttagtgcttgtgatgcatattttatcatgtatataatttgttgtcaagatgaatattctatgatccaacatcctaaatttgtgagtggttgggtggtattgcttagattattattgcttataagcaatatgatatttataatccatcgatgggatgggttccgtttggttctctttgggatgataaatgacctacttaactcagtggttagagtattgctttcatacggcgggagtcattggttcaaatccaatagtaggtagaacttattagataccattgactccgacatctaataagttttttgccccaccctcttctatttttagagattttttttattgaatctagttcaatttcatttttgaattgcgttgtatcaaaatgggattctgcttgattggattcactcgacagaatccaatcaaaataggatttagaaacataacttcttttgattatttgaacgcaccaactagttatgaaataacattgacagcctcgactcttgtcctagctcgccggagagctagatttgcctcaattatttgtctctttccttcagcttttctcaaattagcttccgctatttcaagagtttgctgagcttcttgtggatcaatatcactacccttttccgcatcatttactaaaacagtgatttcattattacctattctagcaaaaccgcccattagagccatcgttaaccattggtccttaaggcgtattcttaaaatccctatatctacagctgtagcaacaggagcatgatttggtaatacgccaatttgaccactatttgtagataaaatgatttctttcacttctgaatcccaaacaattcgattaggggtcagtacacaaagatttaaagtcatttcttcaaattgctctccatttctaagttcatagccttcgcggtagcttcatcgatattaccgactaaataaaaggcctgctcaggaagaccgtctaattctcccgaaaggatcaattgaaaccctctaatggtttctgctagaccaacatatttccccggagaaccggtaaatacttcggctacaaaaaagggttgggataagaaacgctcaattttgcgcgctcttgctacggttaaacgatcctcttcggataattcgtccaacccaaggatagctataatgtcctgaagctctttataccgttgtaaagtttgcttaactctttgcgcaatttcataatgttcctcgccaacgatccgaggttgaagcatggttgaagttgaatctaaaggatctactgctggatagatccctttggcagccaatcctcttgatagtacggtagtagcatctaaatgtgcaaatgtcgtagcaggggcaggatcggtcaaatcgtctgcgggtacataaactgcttgaatagaagttatggacccttctttggtagaagtaattctttcttgtaaagagcccatttcggtactcagggtgggttgataaccgacagcagaaggcattctacccaacaaggccgatacttcggatcctgcttggacgaaacggaagatattgtcgataaatagaagtacgtcttgttcattaacatctcggaaatattccgccatcgttagggcagtcaaaccaaccctcatgcgagctcccggcggctcattcatctggccgtaaactagagccacttttgattcttcaatattttcttcattaatcactccagattctttcatttccatgtaaagatcatttccttcacgagtacgttcacccactccgccaaatacggatacgcccccatgggctttcgcaatattgttaatcaattccataatgagtaccgttttaccaaccccagctcccccaaatagtccgatttttcccccacggcgataaggtgctaaaagatcgactactttaattcccgtttcaaaaatagataattttgtatctaactgtataaaggcgggcgcagatcgatgaataggaaatgtggtacgagtatctacaggacctaaattatcaacaggctcccccagcacgttgaaaattcgtcccagagtcgctccaccgacgggaacgcttagaggagctcccgtatcaatcacttccattcctctcatcagaccatctgtagcactcatagctaccgccctaacccgattatttcctaataattgctgtacctcacaagtcacattaattggttgaccagcagtatcttggcctttaactaccagggcgttataaatattgggcatcttgcccggcggaaaggctacatctagtaccggaccgattatttggatgatattcccctggttttttttttcaagcgtggaaaccccagaactagaagtagtaggattacttaccataataataataaaaatatatgtcgaaattttttttgtgaaaattatcgaattcaaaaaagaaatgtccgctaacacgtcgatcggttaattcaataacaaatgagagttagcattcgatttcgttagtgacatccaatcgaatccaattcaattgtttacttgttcaatttcaatgagtgaatttgaaagggtcaaccaagcgattttgaaaatttcaagtggatgaatgatgaataaggatcttgagagcgtttttcatttgtctataatgatagacaatctcatctatattatagaaaatattctatggaattcgaacccgaactctatttacattacgattcattatttctatgttattggctcttcttcattttgtatttttatttcagcatttaggactatactatagtcgcctattcctttcttttcgtttttttatacccttccatcatcatttcatagatgaattgcgcctattttcacatctaggatttacatatacaacatatacactgtcaaggggaaatttcttattagttaggttaggtatttcgattccaaaaaagggcaaaaagaaaaatggggttgcgctatatatatgaaagagtatacaataatgatgtgtttggtaaatcaaataccatggtctaataatcaaacattctgattagttgataatattagtattagttgggaagtttgtgaaagattcctgtgaaaagtttcattaacgcccaattcattcgtgtcgagtagaccttgttgttgtcagaattcttaattcatgagttgtagggagggatttatgtcaccacaaacagagactaaagcaagtgttggattcaaagcgggtgttaaagagtacaaattgacttattatacccctgaatacgaaaccaaagatactgatatcttggcagcattccgagtaactcctcaacctggagttccgcccgaagaagcaggggccgcggtagctgccgaatcttcgactggtacatggacaactgtgtggaccgatggacttaccagccttgatcgttacaaagggcgatgctaccacatcgagcccgttcttggagaaaaagatcaatatatctgttatgtagcttaccctttagacctttttgaagaaggttctgttactaacatgtttacttccattgtaggaaatgtatttggattcaaagccctacgtgctctacgtctggaagatctgcgaatccctactgcttatactaaaactttccaaggcccacctcatgggatccaagttgagagagataaattgaacaagtatggtcgtcctctgttgggatgtactattaaaccaaaattggggttatctgctaaaaactatggtagagcagtttatgaatgtcttcgcggtggacttgattttaccaaagatgatgaaaacgtgaactcccagccatttatgcgttggagagatcgcttcttattttgtgccgaagcaatttataaagcacaagctgaaacaggtgaaatcaaagggcattatttgaatgctactgcgggtacatgcgaagacatgatgaaaagggctgtatttgctagagaattgggagttcctatcgtaatgcatgactacttaacaggaggattcactgcaaatactaccttggctcattattgccgagataatggcttacttcttcacattcaccgtgcaatgcatgcagttattgatagacagaagaatcatggtatgcacttccgtgtactagctaaagcgctacgtctgtccggtggagatcatattcacgccggtaccgtagtaggtaaacttgaaggagaaagagaaattactttaggctttgttgatttactgcgtgatgattatattgaaaaagatcgaagtcgcggtatttatttcactcaagattgggtctctctaccgggtgttattcccgtggcttcagggggtatccacgtttggcatatgcctgctctgaccgagatctttggggatgattccgtactacagttcggcggaggaactttaggacacccgtggggtaatgcgccaggtgctgtagctaaccgagtcgctctagaagcatgtgtacaagctcgtaatgaaggacgtgatcttgcttctgagggtaatgcaattatccgcgaggcttgcaagtggagtcctgaactagctgccgcttgtgaggtatggaaagagatcaaatttgaatttaaaccagtggatactttggatccggaaaagacaaactaattactctccgttctcttaattgaattgcaattttactcggcccaatcttttactaaaaggattgagccgaatataaagattctatatgcatgtattttggataaatacaggtatctctagataatagaaagatttgaaatcgaaattgaagactcaaatttttctattgttgtcttggatccacaattaaacccatggatccttaggattggtatattcttttctatatcctgtagtttccccgaatcaagcgaagtatcacaaatcgttcgacccatcctgtatattgtctttttcgttccgtgttggaacagaaccttaatttcttacttgttattagttagttagtagacgagattttgcgaaaaatattcgttctctcctagaacaaatatttcctttttttgttcgatgcgaagacagaggaaaaaccactttttatcattatatgcaatttcgaatcaaaggggattccatcctattcatatatatatagtgaagtcttactatagtgaagtcttacccctggattcccacaaaagagaattatttttcacacttcctatttagtagtgattgaatttcgatggttagtttgataggaaataagatattcaaataaaaataaagaattgtggatcgaataactattcatctattgtattttttatacaaatagggggcaagaaaactctatggaaaggtgttggtttaattcgatggtctttaagaaggagttagaacgcaggtatgggataaagaaattaacggacaatcttgggcctatggaaaatactagtgaaggcgaagatccgaatagaaaaggtagggctaaaaacatgcatagttggagcggtcgtgacaattctagttatagtaatgtcgatcctttatttggcgccaaagacattcgaaatttcatctctgatgatacttttttagttagggataataatggagacagttattctatctattttgatattgaaaatcatatttttgagattgacaatgagcattgttttcggagtgaactggaaagttctttttccagttatcgcaattcgaattatatgaataatggatctacgaatgaagattccttatacactcgttacatgtacgatactcaatctagttggaataatcatattactagttgcattgacagttatcttcagtctcaaatctgtattgatacgcccactgtaagtgatagcagtgacagttacatttctaggtgcgtttttcagaaacgtaaaactagtagtgaacccagtatacgaacccgcgcgaagagtagtgatttaactctaagagctagcgatctcgatgaaactcaaaaatacaagcagttgtgggttcaatgcgaaaattgttatgcattaaattataagaaacttttgaaatcacaaattaatatttgtgaacaatgtggatatcatttgaaaatgagtagttcagaaagaatcgaagttttgatcgaccccggcacttgggatcctatggatgaagacatggtctcaggggatcccattggatttcattcggaggaggagacttataaagatcgtattgatttttatcaaagaaacataggattaaccgaggctgttcaaacaggcgtaggtcaactaaatggtattcccgtagcaattggggttatggattttaaatttatggggggtagcatgggatccgtagtcggggagaaaataacccgtttgattgagtacgctaccaataaatttatacctcttattatagtgtgtgcttcggggggggcgcgcatgcaagaaggaagtttgagcttgatgcaaatggctaaaatctcgtctgccttatatgattaccaatcaaataaaaagttattgtatgtatcaatccttacatctcctactaccggcggggtaacagctagttttggtatgttgggagatattattattgcagaaccaaattcctacattgcatttgcgggtaaaagagtaattgaacaaacattgaataaaacgatacccgagggttcacaagcttctgaatatttattccagaagggcttatttgacctaatcgtaccacgtaatcttttaaaaagtgttctgagtgagttatttaagctccacgccttctttcccttgaattccaattcaatgcactaggttcaattattttatttgtagcaaacaagtagtttgcttatcggaatcaaagtaactaagaatgaagttttctttggtgacctaagatctaattgtaaaaagaataaaaagtggcggataactcttttttttacctggattcccgattactaattaagaagtctctatcaacaagataaaaacacgagttcttcctttcgtgaaattaggcaaataaaacgcattttgtcttaggtatagaatcaaattcaaatatagaaaaaaatagatatatggttttgtatctttcttcatcccccgaaaatcctattttcactaaaaatcccggttgtgccgcattctaatgaatctttccaaaatttgtaagaaactcctattaatattaaattcgaagacaagaacaaaacacaaagaaatgaagaaaaataatcaaatggattagcatatgtatctttcatgtcgatagacgaataagtccattttttgagttctacatttcttggacttattctttcctattctttccttggacttattctatatactcaattaaatacgtatatctgtaataagaattttcaaattgaatgaattcataataactacgaattcatactaattacaattattaattataattagtataaataataaatatgatattaaaaaaaaataagaacaggtacaaatagtaaatcgaggtacccattttatgacaactttccaatttccctctatttttgtgcctttagtaggcctagtatttccggcaattgcaatggcttctttatttcttcatgttcaaaaaaacaagattgtttagatctgaggggacccaatctcatccgtttttttgaaacttagacttgtagcataacccatatatttatttcaggaaataaggtagaacacgtgatttctgccgaacataaaggaaaaagctcttatgcctgcagaaaatgatctatggttaactgaattccagctggtttgaaatagatcaggactgctggatacccaaaatgtaaagttggcggatctatatgtatatctgtatattgggatcataggaagggtgtgttattattttagatctaaccaatttgaggaattactcctaaaggttcccatcaaactagtgctagttcacattaaactagtgctagttgatgaaagttcattcggaaacaaaaaagtgaagtcaaaaccatttggggtattctctcaattccaataaaatgcaatcggatcaagtatgagttggcgatcagaacatatatggatagaacttataacggggtctcgaaaactaagtaatttttgctgggcacttgtcgtttttttaggttcattaggattcttgttggttggaacttccagttatcttggtagaaatttgatatcttttgttccgtctcagcaaatccttttttttccacaagggatcgtgatgtctttctacgggatcgcgggtctctttattagttcctatttgtggtgcacaatttcctggaatgtaggtagtggttatgatcaattcgatagaaaggaaggaatggtgtgtatttttcggtggggatttcctggaaaaaatcgtcgcatcttcctccgattccgtataaaagatattcaatccgttagaatagaagttaaagagggtatttatgctcgccgtatcctttatatggacatcagaggccggggggctattccgttgacccgtactgatgagaatttgactccacgagaaattgaacaaaaagccgcggaattggcctatttcttgcgcgtaccaattgaagtcttttgagaaagggattgggctgaagaacgaatgctttctccgcaggagggaaaaatacaagaatcttgtttttttctataactaagtgatactttagatgcagataaatcatatcttgtaaattcttttctttttgtcaatcgattttttgatcatcccaatatctttctctcaattattctattcttgactatggaaactccttggaatttttttgaaatattggatattttgatagaaaaagagttctttacgtctccaaatctcaacaatattcattccttaaaggacttcttttgttcattgatcgaaaggagacacgtgttttgtttggaatttgatgaattgagatatctggaaacacaattttgtattatttcttcagtcgaatttcaagtggagtcttagtctatttctgtattctttctagattcaaacaaaatcacaaagaaaatagattcataggtttaatatcttgtctagaactcatgtttggtttgaaagaaatattggatcacatagagtcgacaagtgaagtgggttaattaaaaattcacaggttaaaaatggcaaaaaagaaagcattcacccctcttttgtatcttgcatctatagtatttttgccctggtggatttctctctcatttactaaaagtatggaatcttgggttactagttggtcgaatacggttcaatccgaaaattttgtgaatgatatgcaagaaaaaagtattctagaaaagttcatagaattagaggaaatgctcttcttggaagaaatgatcaaggaatactcggagacacatctacaaaagcttcctatagaaatccacaaagaaacgatccaattaatcaagatacacaatgaggatcgtatccatacgattttgcacttctcaacaaatctaatctgttttgttattctagccggttattctattttaggtaatcaagaacttgttattcttaactcttggactcaagaattcctatataacttaagtgatacagtcaaagcttttttgattcttttattaaccgatttatgtatcggatttcattcaccccatggttgggaactaatgattggttctgtctacaaagattttggatttgatcataatgatcaaattatatctggtcttgtttccacttttccagttattctcgatactattttaaaatattggatttttcattatttaaatcgtgtatctccgtcgcttgtagttatttatcattcaatgaatgattgataaaagatccgtcaatattaatccaattagaatgtttcttactttgtagttctacagaagtattaaaaataggcgattttcatactattttcatagtatacttatactatagtattctagtaaaatgattccaataaatagcagaatcgtggacagggaactagactagagacctgccaaatttattgtagaaattttcggatcaatgattagaccatgcaaactagaaagactttttcttggataaaggaacatattactcgatctatttccgtatcgctcatgatatatatcataactcggacatccatttcaagtgcatatcccatttttgcgcagcagggttatgaaaatccacgagaagcgactgggcgtattgtatgtgccaactgccatttagctaataagcccgtggatattgaggttccacaggcggtactccctgatactgtatttgaagcagttgttcgaattccttatgataagcaagtgaaacaagttcttgctaatggtaagaaagggggtttgaatgtgggggctgttcttattttaccggaggggtttgaattagctcctcccgatcgtatttctcccgagatgaaagaaaagataggcaatttgtcttttcagagctatcgccctaataaacaaaatattcttgtgatagggcctgtccccggtcagaaatatagtgaaatcacctttcctattctttcccccgaccccgctactaagaaagatgttcacttcttaaaatatcctatatacgtaggggggaataggggaaggggacagatttatcccgacggaagcaagagtaacaatacagtttataatgctacaggggcgggcatagtaagtaaaatcttacgaaaagaaaaagggggatatgaaataaccataacagatccatcggatggacgtgaagtggttgatattatccctccgggaccagaagttcttgtttcagagggtgaatccatcaaattggatcaaccattaacaagtaatcctaatgtgggtggatttggtcagggagatgcagaaatagtacttcaagatccattacgtgtccaaggtcttttggtcttcttggcatctgttattttggcccaaatctttttggttcttaaaaagaaacagttcgagaaggttcaattggccgaaatgaatttctagactcgcggatttattgacatcaggttcgtaaaaagaacaaaattgttgtttaaaattatggatgatcaaaaaaaaaaatcaattctaaaaaaccttttatttacctgctcttttgctacgagcttcggggaatcgaatcccttgtaccgcattcctagtcctaataggtatatttttgtttgaagaaagctattttatttgactttaccaccctcttctttgttttttttagccaagtcataaaacagatccattttattctatttcaaatagaataaaatggggatagatataagtaggcgggtaatagaacgaactcaaaatgcgtgtgacaaagaattctaggagacactatttggctccctagtcttcgacacaagaaaggggtgtagatcaaaaaaagttccccttcttgtgtcgaaagagtaatgatttttgatcctggtcgtcaaatcatcaaaaattcctagtcttggtttcgggtttccaggtgtatcagaacttttttcgatttattacgtacaagaaaatcaaaatgcaaataaatataaaattgttaaattcaaataaagtagtggacaaaaaaaagaaaacttattcaacgaactttccatttttctgagatactcaaaaaaaaatagggtaagagtatagaaataatttgtacgatatttaatctacagaaatatatatatataatccaggaattgggcgattcccccctttgttctaagtacccatgaatactatcaagatcgaggaagaggtgttctgaatcaatcaataaagttcatttttcaaaagtatcctcagaaaaaagagaatggagtcttttgaaccagcagaaaaagaaatccactttgttagttagatgaaaaaaagactctgcttattaagaacccaacggggcctttcccctcaaatcagacaaactaaagaagggaatcccgttgagttcctacgctttcatgtctacaactccattcatccgattactacagggatgaacctaatccggaatatgaaccataaaagaaaatacctattaaaccaatcacaagaataccagctacagtacctattatccaaagaggaatccttccagtagtatcggccatttactccgtgtccctccaatttctttcatcaagtggtcatgctagagacataaacagtcgtggataattatgagatgagatccttccgaatgggctaagagaatgcctagaattattatttattttctttcattttcctaattgaagaaataattggaaaataaaacagcaagtacaaaaatgagtaataacccccagtagagactggtacgattcaattcaacattttgttcattcgggtttgattgtgtcatagctctataattcggaattaggtttatcgttggatgaactgcattgctgatattgaccccaaaaaaaagacggtaggtacagctaggccgtgaacagccaaccagcgtactgtaaaaattggataggttcgatctatagtcatttgattagggcctcctaaaacgatctactaaattcatcgagttgttccaaaggatcaaaacggccagttattaatggaattccttgtcggctctctgtgaaatactcatttggccgagggcttccaaacacatcgtaagctaaaccggtactgacgaataaccaacccgcaatgaatagggaaggtatagtaatgctatgaatgacccaatatcgaatactggtaataatatcagcaaaagaacgttctcctgtgcttccagacatgttcagctccacatattcttgtacagtcaaaggggatcgattccgtaaaagatgagatcagtaaaaggcaatcactgaaattggatctttgtaggatcgtcaatattgtaccaagggcatctttagagtataccgaatcagtatagctatccttcttctgacacagcaatgcaatttgaatcagtatcgaaaggaagtgctaaagaatttatttattcctttcctttacctgttgatgtaaaatggtgctgtatttaatcgaaaattcttacaatgaaaaagagtatcctatttccacaattcaatttaagtagatgagagatagataaatttccttcaattttcttttcatggttgtatagacagttttttgtttgaacccccctttatttttcattttcaggagttggttaatcgtcccgtaacaaatacgagtagtatatcctattcgatgaaagaaagcgaagaaagaataaaataattggaatcaatagttgtaatgaattgttggattggatctcaatccaaatcttgatctagctacaaggatgatactttatttgaaaatatcgaaaaaaagagtcttccctaaaaatttcattcacaaataagaattcaaaaagagtttcatttgtgaatgaagttacacgctccagttcgtattattagtttatgctcaacgactcgtttgataagaatcgcgagatggctagatgttagaaatgattaagcaatttcattttatatgcccgtcactttctctccgttcgtgctatctataatgatagatgaatcaaaaactttcaattgaacttattctttcaatgggttttttggatattttcccattttgaaaaaatggaaacttaggtaaatgctttagaaacatatgtataaaaagaacatatttcatttagccccttcatgcttactataactagttatttcggttttctactagtggctttaactataacttcagctctctttattggtctgagcaagatacgacttatttaaaatttctatttgaaagaaacaattcagaaagtaaatccttctttgctttgaaattccgtctattcgagagttagttaccacgttaattgtcaatttttggtcattgagattcgcgtcaattcggattaatatttaggtatagatattacctctttttttctccttttcaaaaaatttaaatgattgaagtttttctatttggaatcgtgttaggtctaattcctattactttggctgggttattcgtaactgcatatttacaatacaggcgtggcgatcagttggacctttgattaattaacatttctttttttgattggcctcttcctttatccacaagaggtcaaattggaattgttgtgcaagtgattgctgaatctatttcagtctaattcgactcatgaagaaaaaatcacgctctgtaggatttgaacctacgacatcgggttttggagacccacgttctaccgaactgaactaagagcgctttcttataagaatagaaaagaatgtaaacataaaaaaaaggattctttttttaacacttttatatgcatatattctatagtttcaaaaaaatgaatgattctgtgcaatttgaatcgatctcgattgattcctcgttactgctcaacgaagcagtaataggtagggatgacaggatttgaacccgtgacattttgtacccaaaacaaacgcgctaccaagctgcgccacatcccttcaattgtcctacagtgtcattgtagagaattcctgtcttgttttccacacccctatttcctgcattgagaaacacaaattttctacccatttcgtctttttggtctcatttaacatataataagaaggggaaagtcttagagagtgttttacatttcaattggaattgcggattccgtgtacaactacaagcggcccttaactacatatgcatctgatcatatatgcattatctttttctgtattacaataaataaaaagggaggtttttcaatgcgagatctaaaaacatatctctccgtggccccagtactaagtacgctatggttcggagctttagcaggtctattgatagagattaatcgttttttcccggatgcgttgacatttccctttttttcattttagttattgacatcggaaagaatgaagaagaatagagatacaatttcaaatctgtgactaacccccccattccttttctcttttgtccctttttttttctaatttttagactaagggacgaaagagaaagaagaagagtagattcaacgtctccgaaactcaggttccaattcgaattaaatcaatattaataataaataatagagtcacggggggtagagtaggaaaatcggggtctagggcaagaatacaagatctttaactgatgtccttcgggtttaaatagagtttctaaatcattgtattacttcttattctttactatgtctttgctttgatttattattactttattgattttgatcttttagagttggatttcaagttggtaacttctattttttccttcctttctttttcttcatttcgaatcaaaatggaagagttgagcaaatcaaaaatcaaaaggaggttcatggctaagaggaaagatgcgcgggtaacggtgattttggaatgtaccggttgtatccaaaacggtgttaagaaggtatcaacgggcatttccagatatattactcaaaaaaaccggcacaatatgccgaatcggctagaattaagaaaattctgtccctattgttacaaacatatgattcatgtggaaatcaagaaatagatcgaaccgagtatgtcttatccttaaaaggggaaaaaatgccattatatagaacatattgaaatataaatagaagatatttcatttaaataaaaaattggagtaaaaaaaaaatgacaattaagaaataaactaaacaaaaaaatcatggataaatccaagcgatcttttctgaaatccaagcgatcttttcgtaggcgtttgcccccgattcaatcgggggatcgaattgattatagaaacatgagtttaattagtcgatttattagtgaacaaggaaaaatattatctagacgagtcaatagattgaccttgaaacaacaacgattaatcactattgctataaaacaagctcgtattttatctttgttaccttttctcaataatgagaaacaatttgaaagaatggagtcgaccaccagaacgactggtcttagaaccagaaataagtaggcttattctttttctttccgaactcaaacagttctttttctttccgaactcaaacgcgggttggtgttttgtttgacaaattggagaatccagattgtattatgctttcgtaagaaaaaaaacgaaccagaaaaaaaagattttttttattgaacgtgttcattcattttgactactttaagcatattttcttatagtcattttgaccccaccttcccggagttcattctccggggaactccatttaaattattccggtgtattctttccaatctactttttttcttatttcgttggaaatcatataaagacaattcctatttgatatagcgatttgggccaaaattttacgattaagaagcaactgcttcttgtatagatcatttattaatttactataactatagaatactctcccttctcgaattactgcgtttatccgagtgatccacaaacgacgaaaatttctcttttgcttatccctatcccgatgagccgaaaccaaagctcttattttctgttgagtaatagttcgagtaagtcttgaatgagacccccgaaaacttgatgcaaataaacgaatttttgttctacgcctccgggctatatatccgcgtttaattctggtcattgaataaataaaattttgacaaataactaatcgatttcgtttctttcagttattcttttacccgtcctggtctattaataaccaaacggatttttccaatgtataaaataaaaattccaatggctttggctactataacctccccaaccacgattttttctttttttttttattttaaaagaaatagaaattaaatagataaataaatagtgggtttcctcgtttctatggttacttcttaaacggtgaggtcttctctatacaccggagcctttacttcatttatttaatatttcatcaatgttattggtaacttgtatagttcacatcacactctttggctctactcatgaattatccagtaacaggtctttcacaataagacccgcctatacagtaacggtattgaattatgaaatttcgctgggtagctgaccctcgtagtccgttcttgaccgagcgcgaacttcatttttatgtttttttttgaatttcaataagatttcctccgcttaatggataacgacttgctaccaatggagaattggttctcatcttaaattcaggtgattggatttacaccagtggaaaccataaattttatacacaatagagggatcgagtggcttatttttagatagtaagtagatagtaaatggagttccttcttccattcgatcctattcactggactaatcattcatactggaagcggtttcttgcttttttgtatcagctcatgatctaaacgagtcgcacatacaccctagtacatgttcctcgacgctgagggcatcccccaagagcgggggatttcgtgacatttcgaatgggctgtcttgtatttctaataagttgtttaatggttggcatgttgaatatatacataatgggctggtttagattgatccgaaccggatgattatgaatttttttatttaatagttaaactcggagataaaatatcacatcacggattttcacaaaatccattttttttcattcaactgctacaagatcaacaattccataagcttgggcttctgttgctgacataaaaacgtctctttccatgtcttcagatacaacccataagggtttgcccgtcctttgtacataaacccttgtgagggtttcgcgtagtttaagcagttcttccgcttccaggataaattctcccgtctgcgcctcataaaaagaactcgcgggttgatggatcattaccctgatgatagaaggtttctctatctgatgtgatgaaaggaacagaaaaggaagatcaagaataataggaaaaaaagatagaattgaacaaccgtacgggcatcatcttttgtgcattgcatacggctatacaatcaaattgacccttactttccagataaaaatagaatctatcagccccaggagggtaaatggtcaaattgccacccttccttttgtaggagttcaaaaatactatgatggctccgttgcttttctatttgaaaatggattttttctttgattcagcaatcccaaagtttctttttgatccaaccaaaaagtgaaaaatttggttttttttttaactcttttttttataacttaaaaattgttaagagactttcggtgtgaaaacaaccaagtttgtaacgctgaattggacttccgatagataagagaaaatcggaaatatcttttatctcatactactctctcgatacataatcgaatcttttgaaaaaaaaaaacaatgcacgaatttttcatatcgaattcgaagtgccatgctattattacttaatattcatatggcgaaggcatagttttactttttctctcaaataaaaaaccccattggcgccaagcgtgagggaatgctagacgtttggtaatttctcctccaaccaggataaaagatcccattgacgcggccaatcccatgcatattgtatggacctccggtcgcacaaattgcatagtatcataaatagcgattccgggtattacccatccgccaggagagtttataaacaaataaagatctttggtatcatcctcgatactgagatataccataagaccgataagttgattcgagatctcgctatcaacttcttggcctaaaaaaagtaatctttctcgataaagtcggttgagtagggcaaaattgtatcccttaggaaccgtacatgcatcttttggtgcatacggttcaaaaaacaaatagcgaaaaaaaaagaatcaatgtatagattaagggctttttcttcgatttttcaataaagacgaatttttttcttctttattatataatagaaaaacttatcgaattcacttttcattgatgtattgtttcatcgagattcaatccaaatcacgatggtattttcttgttcctgaatgggtctctttcatctttttaggtttatgctctactccgggtaaagattcacccccttttgatttgcacatataggacaaatcttctcaccaccatttctttttggtatgactttccaaataacaaacaggaatgatttaggatacacgtagtaatcctagatatattaccaattgggttttttctaaacggagcctggatacttcatttttttagtccaatcacagtcaaccataaattattcgaattgataatagtactatgaattcctccaaacaatgcatctaattgcacttcacgctccaatttttgtatgattccatttctacttcttgggcgaaacagaggatatctcgatcgggcgagagaacgggtaaatcccatatgacccaatatatctcacaagtcgcactatacgtcaacccaagatgcatcttcctctccaggacttcggaaaggtacttttggaacaccaataggcataaattgaaagaaaaaagaactaaatactatatttcactttgatgtggaaacgtaataatgtggttttattgtctttagaatattgtctttatcatatttattttctccatagattagaaaaattcagaaagaaagaaaaaataaataaaggcaattttttacgagtaagcctttcgaatgataaacgcatttactcatagaaagtggtatcaatccaccattgcgtattggtacttatcgagtatagaataaatctgcttctctttgttcttacgaacagaattcttccattatttggaacacaatagaataaataacccttgttaggaaataatccactgaacaggggaagttcgcagcatagtcctagtatattccaatgcaataaagttacgtagtgtttatttttctttgataaaggggtattttccatgggtttgccttggtatcgtgttcataccgttgtattgaatgatcccggccgattgctttccgttcatataatgcatacagctctggttgctggttgggcgggttcgatggctctctatgaattagcagtttttgatccttctgaccccgttcttgatccaatgtggagacaaggtatgttcgttatacccttcatgactcgtttaggaataaccaattcgtgggggggttggagtatcacaggagcgactgtaacgaatccaggggtttggagttacgaaggtgtagctggggcacatattttcttttctggcttatgctttttggcagctatctggcattgggtctattgggatctagaaatattttctgatgaacgtacaggaaaaccttctttggatttgcccaagatctttggaattcatttatttctctccggggtggcttgctttggttttggtgcatttcatgtaacaggcctatatggtcctggaatatgggtgtctgatccttacggactaacgggaaaagtacaacctgtaaatccggcgtggggcgtggagggttttgatccttttgttccgggaggaatagcttctcatcatattgcagccggtacattgggcatattagcgggtctattccatcttagcgttcgaccgccacaacgtctatacaaaggattacgtatgggaaatattgaaaccgtactttccagtagtatcgcggctgtcttttttgcagcttttgtagttgctggaactatgtggtatggttcagcaactacccccatcgaattatttggtcccactcgttatcaatgggatcagggttacttccagcaagagatatatcgaagagttagcgccgggctagcagaaaatcaaagtttatcagaagcctggtctaaaattcctgaaaaattggctttttatgattatattggcaataatccggcaaaaggaggattattcagggcgggctcaatggatagcggagatggaatagcggttggttggttaggacaccctatctttagagataaagaaggacgtgagctttttgtacggcgtatgcccactttttttgaaacatttccggtcgttttggtagacggcgacggaattgttagagcggatgttccttttagaagggcagaatctaagtatagtgttgaacaagtaggtgtaaccgttgagttctatggcggcgaactcaatggagtcagttatagtgatcctgctactgtgaaaaaatatgctagacgcgcccaattgggtgaaatttttgaattagatcgtgcgactttgaaatccgatggtgtttttcgtagcagtccaaggggttggtttacttttgggcatgcttcgtttgctttactcttctttttcggacacatttggcatggtgctagaaccttgttcagagatgtttttgctggtattgacccagatttggatgctcaagtagagtttggagcattccaaaaacttggggatccaactacaagaagacaggcagtctgatccaagacccctttggtctctttcatctctattttcttttttgagggaattttacatcgaataccggagtgaatttgcatcaccgccttttttgattcttgctttttttgagatgattcccaaaaataaaatgaaaaaaaaaacaaacaaacaggtaggaaagctataattgtaaaccacgatcaaatttatggaagcattggtttatacattccttttagtctcgactctagggataatttttttcgctattttttttcgagaaccacctaaagttccaactaaaaagtaaaaagataaaataatttttcattatctcaattgaagtaatgagcctcccaatattggaaggctcattacttcaactagtccccgtgttcctcgaatggatctcttagttgttgagaaggttgcccaaaagcggtatataaggcgtacccggtaaaacttacaagtaaaccagatataaagatggcgactagggttgctgtttccattatgattatataatttcaagaccccaacggatctatcataagatcgtttatttacaacgcaatggtatacaaagtcaacagatcttaatgaatacaataatttatggctacacaaactgttgagaacagttctaaatcgggtccaagacgaactgtcgtaggggatttattaaaaccattgaattcggaatatggtaaagtagctcccggttggggaacgactcctttgatgggtgtcgcaatggccctatttgcggtatttctatctattattttggaaatttataattcttccgttttattggatggaatttcaatgaattaaatctctacgaatcacaaagtcctggcttttgaataaaaaatcaatcagttagaactcaaatttctggcctattgtattttggtagttcgatcgtggaatttatttctttctgtatttccggaatatgagtgtgcgacttgttataatggattctattgatagtacagagaataagtctgtcgccttgatggagatggttctacttcgtcggatatttattcgagtatctggaacacgaactatatgaactagattacgaaatatttgaactatgattcatacttaatattcgacctcgtgcccggactgcaaaaaaaattgcaaactgttgaaaaaaaaatgaaaatctttcttttttttttagtcggtttatctaatttatggaatatgtgatgaaccaacggttcttactcagggaatccttgggttagcttatgattttttattgaatcgtcgtggttctagtatgaatctgaggttttaatcgattcatagggtcttaacaagagaattcctatcaagtcaataataaagaaaggaaaaaagctagattagagacaaaaccaaattaaaaagaaaaaataggtaaagagaggattcaagaggcccgtaaggatcaacataaagacgattgagccaacttgatattttggtagtaccaccacaaagaagagctttcggattttttcttctttcgtacatttagagaagattgaatcggagattcagaagtttcaaactttctatttcatttacatatccgactattcttttttttattggggtgtttttgcttgagctgtacgagatgaaagtctcatatacggttctgggaggggggttttcgcctatctcaataaagtctatgattggttcgaagaacgtctcgagattcaagcgattgcggatgatataactagtaaatatgttcctccccatgtcaatatattttattgtttagggggaattacgcttacctgttttttagtacaagtagctacagggtttgctatgactttttactatcgtccgaccgttactgaagcttttgcctctgttcaatacataatgacggaagctaactttggttggttaatccgatcagttcatcgatggtcggcaagtatgatggtcctaatgatgattctacatgtttttcgtgtgtatctgaccggcggatttaaaaaaccccgcgaattgacttgggttacgggtgtggttctgggagtattgaccgcatcttttggcgtaactggttattccttacctcgggaccaaattggttattgggcggtgaaaattgtaacaggtgtacctgaggctattcctgtaataggatcccctgtggtagaattattgcgcggaagtgcaagtgtgggacaatccaccttgactcgtttttatagtttacacacttttgtattgccgcttcttactgctgtatttatgttaatgcactttccaatgatacgtaaacaaggtatttctggtcctttatagagaagatatataatagatagttggagttgtaatcaatcatttatcacttagaggaggaataagaggattttattgctacaagtatggattattgaaaataataagacatgaatttggatatttcccttcaactaatcatgtcaaataaataatattttctagttgaagggaattctacgaagagaaaatggattatgggagtgtgtgacttgaactattgattggtctatgtagatatctatctgccgtattggaatttacaaccaaatgtgtctttgttacaaccactgtgtaacctctatacagaagataggctggttcgcttgaagagaatcttttctatgatcagatataaatcgtgttgtacatgagtgggctccgtaaaatctagtataattaagtgaaatagatcaaataaaacagaatccttatctatatctatttcacttaatgaatttcctacttatttaaaatggaatagtatgtaaatgcattcatttcctctgcattgatatgatcgataatactatcggggtgaaacaagagatctaaagaaaaatatcggctagactaaattagtaacaagtaaaccttttgtgtgtgtagctccaactattttggagataacacagtaatcgtaaagtctgagacgacccaaaaagcacttgatcatatcatgatccactttgtaagccaacttgggtattgagtatttacttagacttagagctgaattctttgcagcggggtagttgcaattccggaaaagagtcaaatttttcttacattgaatcattcatatatgtgtagatatagccaacacatagattttttatggattcatttggttcttttgagtcttgctcgagctggatgataaaaaattatcatgtccggttccttcgggggatggatctataagaattcacctatcccaataacaaaaaaacccgatttgaatgatcctgtattaagagctaaattggctaaaggtatgggtcataattattacggagaacccgcatggcccaacgatcttttgtatatttttccagtagtaattctaggtactattgcatgtaacgtaggcttagcggttctagaaccgtcaatgattggtgaaccggcagatccatttgcaacccctctggaaatattgcctgaatggtatttctttcccgtatttcaaatacttcgtacagtgcccaataaattattgggtgttcttttaatggtttcagtacccgcgggattattaacagtaccctttttagagaatgttaataaattccaaaatccatttcgccgtccagtagcgacaaccgtctttttgattggtaccgcagtcgctctttggttgggtattggtgcaacattacctattgataaatccctcactttaggtcttttttaatttgattcaattgtgaaataacacgacgtatgtatctagggaatagttgcttcaaagcgaattttccctagatacatctattcaataaaattatcaatttatttcgaatatatgaattgtgctgcagattcaactcttatatcttaattaaatccaattgatttaaaacttgttttttggtaaatcaattgcgaaatttttttctagaatgcccaatatatgttttacatcttctaggcgaaaatgttcaattttcataagatcttcttgactgttattcaaaaggtccaataatgtatatatattggaccttttgaggcaattataaaccctgggagacaattcggattgatcaataaaaatcgatttcaatgctattttatttttgttttttcgtactttatccaatttatcgtgaaaagtaaaaggggataagggaagcctgtattgattgtcctctaaaggtaagtttttttcttccttatataaaaagggaataaacaaatcaatcaaattccgggaagcttcatgaagtgcttctttcggagttaaactcccatttgtccatatttcgagaaatagtatctcttgtttttcagtcccattttcataggaatgaatactatgattcacgtttcgaacaggcatgaatacagcatctataggataacttccatcttgaaaggtatgtggcattttgataagatatccccgatttctctcgatttctaatccaatacacaaattaatgggttctgctaagctagctatatgttgtgtattgtcgacgatttccacataaggtggtaagatcatatcttgagcagttacatatccggggcccctggcgcaaatcgacgcgccacaagttccatatagattacttctcaatacaatttctttcaaattcattataatttcgtggaccgattcttgaatacccgttatagtcgaatattcatgcgggacattctcagattttacgcgtgtgatacatgttccttctatttctccaagcaaagctcttctcatcgcaatacctattgtgtcggcctgccctttcataagtggagacagaataaagcgcccgtaataaagacgtttactgtctgttcttgattcaacacacttccactgcagcgtccgagtagatactgttactttctctcgaaccatagtaataatattttatttgattgaattatttatttctcttgtttctcttgaaatttcttcactcgtcatttctacacacgtctttttttggggggtctgcagccattatgtggcatgggggttacatcccgcacaaaagttaatagtagaccacttctacgaatagctcgcaatgccgcgtctcttccgagaccgggaccttttatcatgacttcggctcgttgcataccttgatctactactgtacgaatagcatttgtcgctgcagtttgagcggcaaagggcgtcccccttctcgtacccttgaatccacaagtaccggacgaggaccaggaaacgacccgaccccgtacatctgtaaccgtgacaatagtattattgaaacttgcttgaacatgaataactccctttggtattctacgtgcacttttacgtgaaccaatacgtacatttttacgtgaaccaattctcggtatagcttttgccatattgtagcatctcataaatatgagtcagaaatatatggaatatatccatttgatgtcaaaacagattctttatttgtacgtttattcctttggtgagtctgattatccttgtctttgtttatgtctcgggttagagcaaattactctaatgcgcccccgtctgcggattagtcgacatttttcacaaattttacggacggaagctcttattttcatatttgtcattccttatcttaattctgaatctacttcttggtagaaaataagtttcttgcaatttttcatctcgaatcgtattgaataaaaaccacctaatctttcgaatccttgtttcggagtcgataaattatacgtcctctagttgaatcataacgacttacttcaattttgactttatctcctggcagtatccgtataaaactacgtcggatctttcctgaaacataacctataatcagatcttcattatctaaccgaacccggaacatgccattgggaagcgattcggtaattaaaccctcatgaatccatttttgttctttcatctcaggtaaagcccccttgaagtatcaactaatgtaggagaaacgatattagacaactcacccctttcttttttttttacaaataagaagaggtttcggatcccatttggatattaaaaggattaccatatataacataaaatttctccgccgattctttctagtcgagcctcccggtctgtcattatacctcgagaagtagaaagaattacaatccccattccacctaaaattctaggaattcgttgagagttagaatagattcgtagaccgggtcggctgattcgttttaaatttaaaaaatttctacaggtatgtggtcttttcctattccttctattatgtcgcagggttaaaaccaaaaaattttggtttttttctcgatgttttctgacgttttcgagaaaaccttctcggaaaagtattttaacaatattttcggtaatattagtagatgctatgcgaacaactctttttctatccatatccgcatttcgtatagaggttattatctcagcaatagtgtctctacccatgatgaagtaaaatttttggtgcctcaaaattggatctaattaacatgtttttttattggtttatgaatatgaatttttcaaggtatatgcgtgagacataatctacgaattaatctagttcttaagctatttcttttcaaagatccaaaagatatcaggatcccattttattttataatacctcgggagctaatgaaactattttagtaaaattgaattgtctcaattcgcgggggattgcaccaaaaatgcgagttccttttggatttccttcttgatcaatcacaactgcagcattgtcatcatatcgtattatcataccgctgtcacgtttaagttctttacaggtacgaacaattacagctcttactacttctgatttttctaggggcatgtttggtactgcttctttgatcacagcaacaataatgtcaccaatatgagcatatcggcgattactagctcctaggattcgaatacacattaattttcgagccccgctgttatccgctacatttaaatgggtctgaggttgaatcatatgaagttttgagtctattcttccaatgcaaaggatgaagaaaataaaagaaatattgtttgtcaaaaaaaataaacctgcggttttctttcattcccaagactcatttgtgttggttctacatttttatcccgaaataataaattgagttcgtataggcatttttgatgctgctattaaaatagcccttctagctatattttcagttacgccgcccatttcatatagtattcgccccggtttaacaacagctacccaatattcaggggatcctttccccgaacccatacgtgtttcggcgggtcgtattgtaactggtttgtctggaaatattcggacccatatttttccaccgcggcgtgcatttcgtgtcattgctcgccgacccgcttcgatttgtctagatgtgatccaagcaggctcaagcgcctgaagagcatatttaccgaaacaaatatgattacctcgataagatattcccttcattcgtcctctatgttgtttacggaatctagttcttttggggttataattgatggttgtttcggaagtccatctctactacagaactggacgtgagagtttcttctcatccagctcctcgcgaataaaaggattcaaaatggaattgcaattaatttgaatagatattagaacatttttagaaaaaatttgataaaaaatcgttttttttttggaacgtcctattaaatctttcgtttcttttgtcttttagccaggtttaccaattcaaattaaaaaaaaattatcgcgggcgaatattgactcttgcaatctctatttcagtcctagcacttgttcgtcatttctccaaatagatgaattgatttccggttcatttcgccatcccaacgagtgaatcattaagattcatttgttcaataaaatcttttgcattcacaggttccttcgtccccaccacttcgtactaaatggttaggtcagaattctacaacgaagcttctaatccaatttatccttgagtcaatcttcttagtctttattggctcgaagctcttgagttttttcttctataatctataagaaggattcatttaatatttcattatggatgaatcaattagtattgatgctttattacactgtcttttatgagaggactcatagaccttacatattggaattctatatcattcatatttttttctttctttctctcacccttccatttatccacactcttgttctgtattttattttaaacttagaattcattaaagtttaattgtaaaaaaatttcagttgctacaaagatatgaccgatttggcatatcttgacaggttctttagaaccagataatatgaagcgatggattggtttttatactaccgggccggtctttttttaatcccaaccctctaaaaccaacgagtcacacactaagcatagcaattatatcaaaacaaagggtcaatctaatttttattcaaccctatagaattaaaagaattaaagaattcggaatttagttgattggccagaaaaagaatgaatgagtttccccctttttgttctatcgacggaaaaacaatgaaagttttgttattcctctcccttgtctataaaaatccaaattttgatgcctaatacaccatagatagtccgaactgtataggaacaataatcaattttagcgcgaatggtttgtaggggaacccgaccttctctgatccattcgacacgtgcaatttcttttccgtcgatacgccctgcaatttgtatttgaattccttttgtatctgcttgttcagtcaattcaatagcctttttcattgcttttcgaaatgaaactcgattctttaattgtccggctataaattctgcaagaatattaggatttccatagggttttgcaattcttgtgatagcaatgttaagttttcggttcacataatgaaattcgttttgtagattcatctgtaattcttcgattcctcgcggtctactttcgattaataacttcgggaaccccataaagattatgatctgaatcaaatcgattcttttttgaatctctatgcgggcaattccctcggcaccggaggatattctcatattcttttgaacataatttgtgataaaatctcttattttttgatcttcttgtagaccctcagaataattttttggttgtgcaaaccaaagggaatgatggctttgggttgtaccaagtcggaaaccaagtggatttattttttgtcccatactacctcactattatacgcatcatcatataccatagttgtcttttgccatctagggttttttaacgaatagaaatacatctcttcatattcaggtaaagatatatctttcactacaatagttatatgacaggtagctttttttatcgcataactacgtcctcgagcccggggttttaatttcttcgcggaaggaccctcgttaacctcagctttacgaattactaaattggcctcgtcggaacccataatcaaactcgcatttgctgctgcagaataaaccaatttgaaaataggataacatgctttatagggcatgagttctagtatcataagtgtttcctcgtaggaacagccgcgaatttgatcaattattcttcttgctttgtcagcggataaagatatatgtcgacccaaagcgtatacttctgtttttttcttccttagcataagggttctctcctagtaatgaatcataagtatctatctatatgttttttaagataagattaacggcgggatctattatcgctttttgcgtgtccttggaaattcaaagtaggtacaaattctcccaacttgtgacctaccatacgatctgttatataaataggcaaatgctccttaccattatgaacagcaatcgtatggccgatcattgtgggtataatggtagatgcacgggaccaagttacgattatttctttttctgcttttttattaagcttgtcaatttttcttaataaatgattggctacaaaaggatttttttttagtgaacgtatcacagtttactcctattttttttaaagacgaagaaagaaattctattttctcgcctatttactacttactacggcgacgaacaatcaaattttcactatatttattcctttttctacttcttcttccaagtgcaggataaccccaaggggttgtgggtttttttctaccaattggggctcgcccttcaccacccccatggggatggtctacagggttcataacgactcctcttactacaggacgcttacctagccaacgcttggatccggctctacccaaacttttctggttcgccccaacattccccacttgtccgactgttgctgagcagtttttggatatcaaacggacctccccagaaggtaattttaatgtggccgatttcccctcttttgcaatcagtttcgctacagcacccgctgctctaactaattgtccaccctttccaagtgtgatttctatgttatgtatggccgtgcctaagggcatatcggttgaagtagattcctctttttgatcaatcaaaaccccttcccaaactgtacaagcttcttccaaagcatacggctttctggatgtagatgatgatatctatacagacggatcttatatatatggtacaatgaagtaccgcatgggtggatatctatatgaatccaaatctgccgaatcactcatggtatgatcttctacatcctaggttttcccgttccgtcatctggcttatgttcttcatgtagcattcagaccgaatgactctatgaaattacgtcgatacttccacatattatgggtaacgtaggagacatctctatttttcccccggggaatctttagaattcccactgcttagctttcaattcgcctctgaccatcaaatgaaatgtgaataacccgtcctcctctctttgaaagaaggggcgcttccggttctgtcggtgcttgaaactattttgtcttctccatattactatatctctagagtcaataattttatatgaggaactgctgaactcaatcacttgctgccgttactcttcagttttctgttgaggtctatcctgtagaggtactcaaattggatcagtgatcgatttctaggtttcgtcgtaaacctaattggttacttccaattacgtaaatcaatagttcaaaccgcactcaaaggtagggcatttcccatttttatcggaacttctgtaccagaaacaatggtatctccaattatagcccctctgggatgtaaaatatatctcttctcaccatccccatagtgtatgagacaaatgtatgcatttcgattagggtcgtattctatggttacgattctaccatatatgtctttttcattccgtcgaaaatcgattttacggtatagacgcttatgacctccccctctatgccttgaggtaatgattcctctggcattacgacctttaccacaatgatgctgcccatagatcaaattatttcgtggattggatttcacttgactgtctacggttccattgcgtgtgctcggggtagaagttttgtataaatgtatcgccatgctattaagtattttgatttaagttcttttctttctaagaggtggaatagaataacccggttgaagcgtaatgatcatacgtctgtaatgcattgtatgtcccataatgggtcccattcttctaccctttcccggaagtcgatgactattcatagctattaccctgacaccaaagaagagttcgacccaatgctttagttctgtcctagttgatcctgattcgacattagaagtatattgatttttccccaataaccgaatacttttgtctgtaaatactgcatgtttgattccatccataaatcgaatttcttccctatgagttctagtctcaataagaatgctatttcttactgttcatatactatgatatgaatatactacaccaattcgttatgtatggatgatgagattccattgatacagagccaattccaatagacttattggagggttccattggcgtgcatccagtaggaattgaacctacgaattcgccaattatgagttgggcgctttaaccattcagccatggatgcttaggggggatcctcgtacatggtgaataaccaaattccaattgaaatgaaatctttaggataaatcaatgcaatttaggaggaatcaatgaaaggacatcaattccaatcctggattttcgaattgagagagatattgagagagatcaagaattctcactgtttcttagattcatggacccaattcaattcagtggggtctttcattcgcatttttttccaccaagaacgttttctaaaactctttgacccccgaattttgagtatcctactttcacgcaattcacagggttcaacaagcaatcgatatttcacgatcaagggtgtactactatttgtagtagcggtccttatatatcgtattaacaatcgaaatatggtcgaaagaaaaaatctctatttgagggggcttcttcctatacctatgaattccattggacccagaaatgatacattggaagaatcggttgggtcttccaatatcaataggttgattgtttcgctcctgtatcttccaaaaggaaaaaagatctctgagagttgtttcctgaatccgaaagagagtacttgggttctcccaataactaaaaagtgtagcatgcctgaatctaactggggttcgcggtggtggaggaactggatcggaaaaaagagggattctagttgtaagatatctaatgaaaccgtcactggaattgggatcttattcaaagagaaagatctcaaatatctggagtttctttttgtatattatatggatgatccgatccgcaaggaccatgattgggaattgtttgatcgtctttctctgaggaagaggcgaaatagaatcaacttgaattcgggcccgctattcgaaatcttagtgaaacactggatttcttatctcatgtctgcttttcgtgaaaaaataccaattgaagtggagggtttcttcaaacaacaaagggctgggtcaactattcaatcaaatgatattgagcatgtttcccatctcctctcgagaaacaagcgggctatttctttgcaaaattgtgctcaatttcatatgtggcaatttcgccaagatctcttcgttagttgggggaagaatccgcacgaatcggattttttgaggaacgtatcgagagagaattggatttggttagacaatgtgtggttggtaaacaaggatcggttttttagaaaggtacggaatgtatcgtcaaatattcaatatgattccacaagatccagtttcgttcaagtaacggattctagccaactgaaaggatcttctgatcaatccagagatcatttggattccattagtaatgaggattcggaatatcacacattgatcaatcaaagagagattcaaccactaaaagaaagatcgattctttgggatccttcctttcttcaaacggaaggaacagagatagaatcagaccgattcccgaaatgcctttctggatattcctcaatgtcccggctattcacggaacgtgagaagcagatgattaatcatctgcttccggaagaaatccaagaatttcttgggaatcctacaagatcggttcgttcttttttctctgatagatggtcagaacttcatctgggttcgaatcctactgagaggtccactagagatccgaaattgttgaagaaacaacaagatctttcttttgtccctcccaggcgatcggaaaataaagaactggttaatatattcaagataattacgtatttacaaaatactgtctcaattcatcctatttcatcagatccggggtgtgatagggttctgaaggatgacccggatatggacagttccaataagatttcattcttgaacaaaaatccattttttgatttatttcatctattccatgaccggaacaggggaggatacacgttacaccacgattttgaatcagaagagagatttcaagaaatggcagatctattcactctatcaataaccgagccggatctggtgtatcataagggatttcccttttctattgattcctacggattggatcaaaaacaattcttgaatgaggccagggatgaatcgaaaaagaaatctttattggttctacctcctattttttatgaagagaatgaatctttttctcgaaggatcagaaaaaaatgggtccggatctcttgcgggaatgatttggaagatccaaaaccaaaaatagtggtatttgctagcaacaacataatggaggcagtcaatcaatatagattgatccgaaatctgattcaaatccaatatagtacctatgggtacataagaaatgtattgaatcgactctttttaatgaatcgatccgatcgcaacttcgaatatggaattcaaagggatcaaataggaaaggatactctgaatcatagaactataatgaaatatacgatcaacccacatttatcgaatttgaaaaagagtcagaagaaatggctcgatcctcttatcttgatttctcgaaccgagagatccatgaatcgggctcctgatgcatatagatacaaatggtccaacgggagcaagaatttccaggaacatttggaacatttcgtttctgagcagaagagccgttttcaaatagtgttcgatcgattacgtattaatcaatattcgattgattggtctgaggttatcgacaaaaaagatttgtctaagccacttcgtttctttttgtccaagtcacttctttttttgtccaagttgcttttctttttgtcgaactcacttccttttttctgtgtgagtttcgggaatatccccattcataggtccgagatctacatctatgaattgaaaggtccaaacgatcaactctgcaatcagttgttagaatcaataggtcttcaaattgttcatttgaaaaaatggaaacccttcttattggatgagcatgatacttcccgaaaatcgaaattcttgatcaatggaggaacgccctttttgttcaataagataccaaagtggatgattgactcattccatactagaaataatcgcaggaaatcctttgataacgcggattcctatttctcaatgatattccacaatcaagacaattggctgaatcccgtgaaaccatttcatataagttcattgatatcttctttttataaagcaaatcgacttcgattcttgaataatccacatcacttctgcttctactgtaacacaagattccccttttctgtggaaaaggcccgtatcaataattatgattttacgtatggacaattcctcaatatcttgttcattcgcaacaaaatattttctttgtgcgtcggtaaaaaaaaacatgcttttggggggagagatactatttcaccaatcgagtcacaggtatctaacatattcatacctaacgattttccacaaagtggtgacgaaacgtataacttgtacaaatctttccattttccaagtcaacacgatccattcgttcgtagaactatttactcgatcgcagacatgtttggaacacctctaacagagggacaaatagtccattttgaaagaacttattgtcaacctctttcagatatgaatctatctgattcagaagggaagaacttgcatcagtatctcaattcaaacgtgggtttgattcacactccatgttctgggaaatatttaccatccgaaaagaggaaaaggtggagtctttgtctaaagaaatgcgttgagaaagggcagatgtatagaacctttcaacgagatggtgctttttcaactctctcaaaatggaatctattccaaacatatataccatggttccttacttcgacagggtacaaatatctaaatttgatatttttagatactttttcagacctattgccgatactaagtagcagtcaaaaatttgtatccatttttcatgatattatgcatggatccggtatagcatggcgaattcttcagaaaaaatggtgtcttccacaatggaatctgataagtgagatttcgagtaagtgtttccataatcttcttctgtccgaagaaatgattcatcgaaataatgagtcaccatcgacacatctgagatcgccaaatgttcgggagttcctctattcaatccttttccttcttcttgttgctggatatctcgttcgtacacatcttctctttgtttcccgggcctctagtgagttacagacagagttcgaaaaggtcaaatctttgatgattccatcatctatgattgagttacgaaaacttctggataggtatcctacatctgcaccgaattctttctggttaaagaatctctttctagttgctctggaacaattaggagattctctagaagaaatacgggcttctggcggcaacatgcctggtcccgcttatggggtcaaatcaatacgttctaagaagaaatatttgagtatcaatctcatcgatctcataccaaatcccatcaatcaaatcactttttcgagaaatacgagacatctaagtcatacaagtaaagagatctattcattgataagaaaaagaaaaaacgtgaatggggattggattgatgataaaatcgaatcctgggtcgcgaacagtgattcgattgatgatgaagaaagagaattcttggttcagttctccgccttaacgacagaaaaaaggattgatcaaattctattgagtctgactcatagtgatcatttatcaaagaatgactctggttatcaaatgattgaacaaccgggagcaatttacttacgatacttagttgacattcataaaaagtatctattgaattatgagttcaatacatcctctttagcagaaagacgggtattccttgctcattatcagacaatcacttattcacaaacttcgtgtgggactaatactttgcatttcccatctcatggaaaacccttttcgctccgcttagccttatccccctctagggggattttagtgataggttctataggaactggacgatcctatttggtcaaatacctagcaacaaactcctatgttcctttcattacggtatttctgaacaagttcctggataacaagcctaaaggttttatttttgatgatatcgatattgatgctagtgacgatattgatgctagtgacgatattgatgctagtgacgatattgatcgtgaccttgatacggagctggaactgctaactatggataggatgccggaaatagaccgattttatatcacccttcaattcgaattggcaaaagcaatatctccttgcataatatggattccaaacattcatgatctggatgtgaatgagtcgaattacttatccctcggtctattagtgaaccatctctctgaaagatgttccactagaaatattcttgttattgcttcgactcatattccccaaaaagtggatcccgctctaatagctccgaataaattaaatacgtgcattaagataagaaggcttcttattccacaacaacgaaagcactttttcactctttcatatactaagggatttcacttggaaaagaaaatgttccatactaacggattcgggtccataaccatgggttccaatgcaagagatcttgtagcacttaccaatgaggccctatcgattagtattacacagaagaaatccattatagacactaagacaattagatccgctcttcatagacaaacttgggatttgcgatcccaggtaagatcggttcaggatcatgggatccttttctatcaaataggaagggctgtagcacaaaatgtacttctaagtaattgccccatagatcctatatctatctatatgaagaagaaatcatgtaacgaaggggattcttatttgtacaaatggtacttcgaacttggaacgagcatgaagaaattaacgatacttctttatcttttgagttgttctgccggatcggtcgctcaagatctttggtctctacccggatccgatgaaaaaaatgggatcacttcttatggactcgttgagaatgattcggatctagttcatggcctattagaagtagaaggcgctctggtgggatcttcacggacagaaaaagattgcagtccgtttgataatgatcgagttacattgcttcttcggcccgaactgaggaatcccttagatatgatgcaaaatggatcttgttctatctttgatcagagatttctctatgaaaaatacgaatcggagtttgaagaagggaagggggaagcagccctcgacccgcaacagatagaggaggatttattcaatcacatagtttgggctcctagaatatggcgcccttgggcctttctatttgattgtatcgaaaggcccaatgaattgggatttccctattggtccaggtcattccggggcaagcggatcatttatgatgaagaggatgagcttcaagagaatgattcggagttcttgcagagtggaaccatgcagtaccagacacgagatagatcttccaaagaacaaggcctttttcaaataagccaattcatttgggaccctgcggatccgctctttttcctattcaaagatcagccccctggctctgtgttttcacatcgagaattatttgcagatgaagagatgtcaaaggggcttcttacttcccaaacggatcctcctacatctatatataaacgctggtttatcaagaatacacaagaaaagcacttcgaattgttgattaatcgtcagagatggcttagaaccaatagttcattatctaatggatctttccgttctaatactctatccgagagttatcagtatttatcaactctgttcctatctaacggaacgctattggatcaaatgacaaagacattggtaagaaaaagatggcttttcccggatgaaatgaaaattggattcatggaacaggagaaagatttcccattccttagccggaaagatatgtggctatgaaagagggattcagtggaacagaatggactgggtggtagagtggtggaaacgcttctttcttccctattttggaccttagctccatggaacaatatgttactgctgaaacacggaagaattaaaatcttagatcaaaacactatgtatggatggtatgaactgcccaaacaagaattcttgaacagcgaacaaccagttcagatattcacgaccaagaagtactggattctctttcggataggccctgaaaggagaaggaagggtggaatgctaacaggcgtctattattgaattgacccgacccgataccttttgggcacgtccagtgccaaagtcactgaatgggtaagtcgccaatccctggactatgtaatgtactttatccgctgggtgactggcgggcattttaccagaggtttctaatctacccttgtgtgattcctgttgaatcgtatactctggggcgggtgcaggtcggtatatcaataccgatttgatccgagctcccttattgaattgcttattcaatgagcattctcaatattatgccttgaagaggactcgaacctccacgctctttagcacgagattttgagtctcgcgtgtctaccatttcaccaccaaggcatcttgaaagtgcatcctattccatgaatatgatatctatctagtgtgatgtatggaatatatgacaagggtgtagtatttctattgatcggtcatataggcccgagttggacatccaattgcttcgatttgaattatccggagaatgccttatgtatatatcaaaaagatggccaatcaaacctatttgatttctcgattcaatagaagctcaaaggggtgaatagggtcccaaaaataacgagaaatatggggaaaaagcaggtccgattacgcctattcctaatcctaaatggaacggcgtagggacccatatgtaaacatagtatctatttagatacgcgcgaatgaccccttgagaatgtatataaccctattccggcccggtccggtatggaatgaacttataatcatggaatcgactcgatcatcagattataagttcataaccccagcccattcccgttttggtcggaacagatctactaattctttgattccagttagtaagagggatcttgaactaagaaatagaccctagaagctaaaaaagggtatcctgagcaattgcaataatcgggttcattgatattcctggtatagtagatgctatcacacatacaatcatactcaattcgatggaattgtttgatcttaaaggagatcttctataatttcgcacgtgaggggtgatttcttggtttcgtccagtcattaataacttgattatttttagataatagtagatagaaacaacgcttgtaaggagtcctattaaaaccaaggaatataggcctgcctgccatccacaccagaataaatagagttttccgaaaaaacctgctagtggaggaagacctcctagggataagagacatagggctaaagagagagccaaaaaaggatctttcgtgtataatcctgcataatctcgaatgttatcagttccggtacgtagaccaaataatacaatgcaagcaaaagttcctagattcatggagatatagaacagcatataagttatcatgcttgcatatccatcattggagtctccaacaattattccaataattacatatccgatttgacctatggacgaatatgcaagcatacgtttcatgcttgtttgagtaatagcaatgatatttcccaatatcatgctaagaatagctaggatttccagaagaagatgccattcgtttgatgagaagtaaaaaggaatatccaaaattcgagtggctgaagctgaagcagctactttcgaagtaacagaaagaaaagcaacgactggagtgggagagtcagagtcgaaaagaggattcctcacttctttctctcattcaaaaccgtgcatgagactttcatctcacacggctcctaagtgataaaagaaagaagaactcgttttctttcttttttgattaccttcctcgcgtatgtataagaccgaatccattcgatttctaaaaaagattactaatccttaacttttcgaggaatccttcatcaggtgaatgacttattttttcaatcttttcaaccttggttccgtaggagcaagtcagaaagattgagaaatagaaccatctgatttaattcgttctcaatagccatgaaatgatcatcttagggtgatccttttgtcgacggatgctcctattacactcgtagtctctgaaggatgagaaccaactatgtagcatctacatcgagaattcaagtattgtatacgtcattagtcggatcctttgtaggaactacccgtaataacgaacttgcaaaatggatctgtttatcataaagagattcgtcgttcctgaccctgcttcaccttaattgttatttgaacaagtaaaagttctgtcttggtccgagtggggatagcatttctcttctgcatgtccatggagttttgaaaaatccaaacatctcagagatagatagagaggtaggaatttctcgaacgaaccgcactccttcgtatacgtcaggagtccattgatgagaaggggctggggaaagcttgaacccaattcctacagtgatgaatatgagcgcaattgaaattcctggggagttatacatttgtgtattgataagaccactcactatttcttgaagctcggtctctcccccggataaaccatatagccaagagaaaccatgaaccagaatagaagagcttgccccacccatgagtaaatatttcatagtagcctcattagaccgtacatctttcttggtatatccagataataggtaggagcataaactgaaacattctggagctacaaagatagttattaaatcgttagcaccgcataaaaacattcctcctagagtagctgttaatacgaataagagaaactctgttatagccatttctgtacattcaatgtactctacggatagaggaatacatagagttgaacatagtaaaataagaaattgaaagatttcgttgaaattgttcgtttggaaatttcccgaaaagctaattataggttcttctctccatcggaacaatagggccgttatgctcattactaaacttgttgaagagatgaaatataaccaaggtatatctttttgatcagaggttgaatcgatcatcagaagaagaattaggccaaaaattaggatacattctgggaaaatcaaacttccatcgaagagaagcaaatgaaaggctttcataaaaattctcgtagaatcgagaatgaagttttcattctgtacatgccagatcatgaattagtaactgcatccaatttccaaaaaaaatcccaattgtgtcgaactttccgtttttggaatggaataggatcaagatcaaaccttattccatggtatttacatgaggttcctctttaagaaagtccccgagagggcttagttgatccatgatttatgtttcatctttcgtttgtttcgagaaatctatcgatcaattccgattctttctttttctcttgattcttttccgatcgagatgtatagatcctgttcatggattaacgaaaatgtgcaaaagctctatttgcctctgccattttatgagtctcttcctttttgcgtatggcatcgccactccctttggcagcatccactaattcggaacttaatttgaaagccatatttcgacccggacgttttcgggatgccgctaataaccaacgaatggcaagtgcttttccttgtgtggatcctatttcaatgggaacttgatgagtcgatccacctacacgtcttgcttttactgctatatcgggagttactccacgtattgcttgacgtaaaacagatagtggatttgtttctgtcttttgttgaatttttttcatggctcgatagataatttgataagccaatgatttttttccgtgtttcagaatacggttaaccaacatgttaactaatcgattacgataaattggatcggattttgctgttttttcttctgcagtacctcgacgtgacatgagcgtgaaaggggtttaagaatcagttttctttttataagggctaaaatcacttattttggcttttttaccccatattgtagggtggatctcgaaagatatgaaagatctccctccaagccgtacatacgactttcatcgaatacggctttccgcagaattctatatgtatctatgagatcgagtatggaattctgtttactcactttaaattgagtatccgtttccccccctttcctgctaggattggaaatcctgtattttacatatccatacgattgagtccttgggtttccgaaatagtgtaaaaagaagtgcttcgaatcattgctatttgactcggacctgttctaaaaaagtcgaggtatttcgaattgtttgttgacacggacaaagtaagggaaaacctctgaaattatttcaatattgaaccttggacatataagagttccgaatcgaatctctttagaaagaagatcttttgtctcatggtagcctgctccagtccccttacgaaactttcgttattgggttagccatacacttcacatgtttctagcgattcacatggcatcatcaaatgatacaagtcttggataagaatctacaacgcactagaacgcccttgttgacgatcctttactccgacagcatctagggttcctcgaacaatgtgatatcttacaccgggtaaatccttaacccttccccctcttactaagactgaagaatgttcttgtgaattatggccaataccgggtatataagcagtgatttcaaatccagaggttaatcgtactctggcaactttacgtaaggcagagtttggttttttgggggtgatggtggaaaagttgacagataagtcacccttactgccactctacagaaccgtacatgagattttcacctcatacggctcctcgttcaattctttcgaattcattggatccctttccgcgctcgagaatccactcccctcttccactctgtcccgaatagtaactaggacccatttagtcacgttttcatgttccaattgaacactttccatttttgattattctcaaaggagaagattattctctttaccaaacatatgcggatccaatcacgatcctataataagaacaagagatctttctcgaccaacccccctgcccctcattcttcgagaatcagaaaggtcctttccttttcaagtttgaatttgttcatttggaatctgggttcttctacttcatttttatttaatattcatttctttttccctctcttttttttatatcattccttaagtcccataggtttgatcctgtagaatttgaccattgaacgaagggtacgaaatcaatcagatttctttttcgatcaaaagtactatgtgaaatcttcggttttttcctcttcctctatccctatcccataggtacagaatcaatagagaaccttttcttctgtatgaatcgatcttattccattccaattccttcccgatacctccccaggaaaatatcgaattggatcccaaattgacgggttagtgtaagcttatccatgcagttatgcactcttctcgaataggaatccgttttctgaaagatcctggctttcgcactttggtgggtctccgagatcctttcgatgacctatgttgaagggatatctatctaatccgatcgattgcgtaaagcccgcgatagcaacggaaccgaggaaagtatactgaaaagacagttcttttctattatattagtattttcgattatattagattagtattagttagtgatttagattagttaatgatcccggcttagtgagtcctttcttccgtgatgaactgttggcaccagtcctacattttgtctctgcgggccgaggagaaaaggggctcggcgtggacatgagagaagcaaggaggtcaacctctttcaaatagacaacatggattctggcaatgcagttggactctcatgtcgatccaaacgaatcatcctttccacgcggataaatcttttctttgcctgctaggcaagagactagcaaattcaaaattctgtctcggtaggacatgtatttctattactatgaaattcataaatgaagtagttaatggtggggttaccattatcctttttgtagtgacgaatcttgtatgtgttcttaagaaaaggaaaaaaggaatttgtccatttttcggggtctcaaaggggcgtggaaacacataagaactcttgaatggaaatggaaaaaggatgtaactccagttccttcggaatcgctagtcaatcctaggggcagttgacaattgaatcctattttgaccattattttcatatccgaaatagtccgaaaagaagacccggctctaagttgttcaagatcaagaatagtggcgttgagtctctcgaccctttgacttaggattagtcagttctatttctcgatgggggcagggaagggatataactcagcggtagagtgtcaccttgacgtggtggaagtcatcagttcgagcctgattatccctaaacccaatgtgagtttttctgtttagatttgcccccccgccgtgattcaatgagaatggataagaggctcgtgggattgacgtgagggggcagggatggctatatttctgggagcgaactccgggcgaatatgaagcgcatgaatacaagttatgccttcgaatgaaattccgaatccgctttgtctacgaacaaggaagctataagtaatgcaactatgaatctcatggagagttcgatcctggctcaggatgaacgctggcggcatgcttaacacatgcaagtcggacgggaagtggtgtttccagtggcggacgggtgagtaacgcgtaagaacctgcccttgggaggggaacaacagctggaaacggctgctaataccccgtaggctgaggagcaaaaggaggaatccgcccgaggaggggcttgcgtctgattagctagttggtgaggcaatagcttaccaaggcgatgatcagtagctggtccgagaggatgatcagccacactgggactgagacacggcccagactcctacgggaggcagcagtggggaattttccgcaatgggcgaaagcctgacggagcaatgccgcgtggaggtagaaggcccacgggtcgtgaacttcttttcccggagaagaagcaatgacggtatctggggaataagcatcggctaactctgtgccagcagccgcggtaagacagaggatgcaagcgttatccggaatgattgggcgtaaagcgtctgtaggtggctttttaagtccgccgtcaaatcccagggctcaaccctggacaggcggtggaaactaccaagctggagtacggtaggggcagagggaatttccggtggagcggtgaaatgcgtagagatcggaaagaacaccaacggcgaaagcactctgctgggccgacactgacactgagagacgaaagctaggggagcgaatgggattagataccccagtagtcctagccgtaaacgatggatactaggcgctgtgcgtatcgacccgtgcagtgctgtagctaacgcgttaagtatcccgcctggggagtacgttcgcaagaatgaaactcaaaggaattgacgggggcccgcacaagcggtggagcatgtggtttaattcgatgcaaagcgaagaaccttaccagggcttgacatgccgcgaatcctcttgaaagagaggggtgccttcgggaacgcggacacaggtggtgcatggctgtcgtcagctcgtgccgtaaggtgttgggttaagtcccgcaacgagcgcaaccctcgtgtttagttgccatcgttgaatttggaaccctgaacagactgccggtgataagccggaggaaggtgaggatgacgtcaagtcatcatgccccttatgccctgggcgacacacgtgctacaatggccgggacaaagggtcgcgatcccgcgagggtgagctaaccccaaaaacccgtcctcagttcggattgcaggctgcaactcgcctgcatgaagccggaatcgctagtaatcgccggtcagccatacggcggtgaattcgttcccgggccttgtacacaccgcccgtcacactatgggagctggccatgcccgaagtcgttaccttaaccgcaaggggggggatgccgaaggcagggctagtgactggagtgaagtcgtaacaaggtagccgtactggaaggtgcggctggatcacctccttttcggggagagctaatgcttgttgggtattttggtttgccactgcttcacactcaaaacaaaaagaagggagctgcgtctgagttaaaggaagtcttctttcgtttctcgacggtgaagtaagaccaagcccatgagcttattatcctaggtcggaacaagttgataggatcccctttgttacgtccccatgccccccgtgtgggggcatgggggcgaaaaaaggaaagagagggatggggtttctctcgcttttggcatagcgggccccctgcgggaggctcgcacgatagcgggccccctgcgggaggctcgcacgacgggctattagctcagtggtagagcgcgcccctgataattgcgtcgttgtgcctgggctgtgagggctctcagccacatggatagttcaatgtgctcatcggcgcctgaccctgagatgtggatcatccaaggcacattagcatggcgtactcctcctgttcgaacaggggtttgaaaccaaacctctcctcaggaggatcgatggggcgattcgggtgagatccaatgtagatccaactttcgattcactcgtgggatccgggcggtccggggggggaccaccgcggctcctctcttctcgagaatccatacatcccttatcagtgtatggacagctatctctcgagcacaggtttaggttcggcctcaatgggaaaagaaaatggagcacctaacaacgcatcttcacagaccaagaactacgagatcacccccttcattctggggtgacggagggatcgtaccattcgagccgtttttttcatgcttttcccggaggtctggagaaagctgcatttcccgaatcctcccttcccgaaaggaagagcgtgaaattctttttcctttccgcagggaccaggagattggatctagccataagaagaatgcttggtataaataactcacttcttggtcttcgaccccctcagtcactacgaacgcccccgatcagtgcaatgggatgtgtctatttatctatctcttgattcgaaatgggagcaggtttgaaaaaggatcttagagtgtctagggttgggccgggagggtctcttaacgccttcttttttcttctcatcagagttatttcacaaagacttgccggggtaaggaagaaggggggaacaagcacacttggagagcgcagtacaacggagagttgtatgctgcgttcgggaaggatgaatcgctaccgaaaaggaatctattgattctctcccaattggttggaccgtaggtgcgatgatttacttcacgggcgaggtctctggttcaagtccaggatggcccagctgcgccagggaaaagaatagaagaagcatctgactacttcatgcatgctccacttggctcggggggatatagctcagttggtagagctccgctcttgcaattgggtcgttgcgattacgggttggatgtctaattgtccaggcagtaatgatagtatcttgtacctgaaccggtggctcactttttctaagtaatggggaagaggaccgaaacatgccactgaaagactctactgagacgaagatgggctgtcaagaacgtagaggaggtaggatgggcagttggtcagatctagtatggatcatacatggacggtcgttggagtcggcggctcccccagggtccctcatctgagatccctggggaagaggatcaagttggcccttgcgaacagcttgatgcactatctcccttcaaccctttgagcgaaatgcggcaaaagaaaaggaaggaaaatccatggaccgaccccatcatctccaccccgtaggaactacgagatcaccccaagggcgccttcggcatccaggggtcacggaccgaccatagaaccctgttcaataagtggaacgcattagctgtccgttctcaggttgggcagtaagggtcggagaagggcaatcactcattcttaaaaccagcgttcttaagaccaaagagtcgggcggaaaaaggggggctctccgttcctggttctcctgtagctggaacctccggaaccgcaagaatcctgagttagaatgggattccaactcagcaccctttgagtgagattttgagaagagttgctctttggagagcacagtacgatgaaagttgtaagctgtgttcggagggggttattgtctatcgttggcctctatggtagaatcagtcgggggcatgagagacggtggtttaccctgcggcggatgtcagcggttcgagtccgcttatctccaactcatgaacttagccgatacaaagctatatgatagcacccaatttttccgattcggcggttcgatctatgatttatcattcatggacgttgataagatccatccatttagcagcaccttaggatggcatagccttatttataatttattttctaatttataagatttttataagggcaatacaataagggcgaggttcaaacgaggaaaggcttacggtggatacctaggcacccagagacgaggaagggcgtagtaatcgacgaaatgcttcggggagttgaaaataagcatagatccggagattcccgaatagggcaacctttcaaactgctgctgaatccatgggcaggcaagagacaacctggcgaactgaaacatcttagtagccagaggaaaagaaagcaaaagcgattcccgtagtagcggcgagcgaaatgggagcagcctaaaccgtgaaaccggggttgtgggagagcaatacaagcgtcgtgctgctaggcgaagcagcataaatgctgcaccctagatggcgaaagtccagtagccgaaagcatcactagcttacgctctgacccgagtagcatgggacacgtggaatcccgtgtgaatcagcaaggaccaccttgcaaggctaaatactcctgggtgaccgatagcgaagtagtaccgtgagggaagggtgaaaagaacccccatcggggagtgaaatagaacatgaaaccgtaagctcccaagcagtgggaggagccatggctctgaccgcgtgcctgttgaagaatgagccggcgactcataggcagtggcttggttaagggaacccaccggagccacagcgaaagcgagtcttcatagggcaatggtcactgcttatggacccgaacctgggtgatctatccatgaccaggatgaagcttgggtgaaactaagtggaggtccgaaccgactgatgttgaagaatcagcggatgagttgtggttaggggtgaaatgccactcgaacccagagctagctggttctccccgaaatgcgttgaggcgcagcagttgactggacatctaggggtaaagcactgtttcggtgcgggccgcgagagcggtaccaaatcgaggcaaactctgaatactagatatgacctcaaaataacaggggtcaaagtcgaccagtgagacgatgggggataagcttcatcgtcgagagggaaacagcccggatcaccagctaaggcccctaaatgatcgctcagtgataaaggaggtaggggtgcagagacagccaggaggtttgcctagaagcagccacccttgaaagagtgcgtaatagctcactgatcgagcgctcttgcgccgaagatgaacggggctaagcgatctgccgaagctgtgggatgtaaaaatacatcggtaggggagcgttccgccttagggggaagcggccgcgcgagcggcggtggacgaagcggaagcgagaatgtcggcttgagtaacgcaaacattggtgagaatccaatgccccgaaaacctaagggttcctccgcaaggttcgtccacggagggtgagtcagggcctaagatcaggccgaaaggcgtagtcgatggacaacaggtgaatattcctgtactaccccttgttggtcccgagggacggagcaggctaggttagccgaaagatggttatcggttcaagaacgtaaggtgtccctgctttttcagggtaagaaggggtagagaaaatgcctcgagccgatgttcgagcaccaggcgctacggcgctgaagtaacccacgccatactcccaggaaaagctcgaacgacctttaaacaaaagggtacctgtacccgaaaccgacacaggtgggtaggtagagaatacctaggggcgcgagacaactctctctaaggaactcggcaaaatagccccgtaacttcgggagaaggggtgcctcctcacaaagggggtcgcagtgaccaggcccgggcgactgtttaccaaaaacacaggtctccgcaaagtcgtaagaccatgtatgggggctgacgcctgcccagtgccggaaggtcaaggaagttggtgacctgatgacaggggagccggcgaccgaagccccggtgaacggcggccgtaactataacggtcctaaggtagcgaaattccttgtcgggtaagttccgacccgcacgaaaggcgtaacgatctgggcactgtctcggagagaggctcggtgaaatagacatgtctgtgaagatgcggactacctgcacctggacagaaagaccctatgaagctttactgttccctgggattgggtttgggcctttcctgcgcagcttaggtggaaggcgaagaaggcctccttccgggggggcccgagccatcagtgagataccactctggaagagctagaattctaaccttgtgtcaggacctacgggccaagggacagtctcaggtagacagtttctatggggcgtaggcctcccaaaaggtaacggaggcgtgcaaaggtttcctcgggccggacggagattggccctcgagtgcaaaggcagaagggagcttgactgcaagacccacccgtcgagcagggacgaaagtcggccttagtgatccgacggtgccgagtggaagggccgtcgctcaacggataaaagttactctagggataacaggctgatcttccccaagagctcacatcgacgggaaggtttggcacctcgatgtcggctcttcgccacctggggctgtagtatgttccaagggttgggctgttcgcccattaaagcggtacgtgagctgggttcagaacgtcgtgagacagttcggtccatatccggtgtgggcgttagagcattgagaggacctttccctagtacgagaggaccgggaaggacgcacctctggtgtaccagttatcgtgcccacggtaaacgctgggtagccaagtgcggagcggataactgctgaaagcatctaagtagtaagcccaccccaagatgagtgctctcctattccgacttccccagagcttccggcagcacagccgagacaacgacgggttctctgcccctgcggggatggagcgacagaagttttgagaattcaagagaaggtcacggcgagacgagccgtttatcattacgataggtgtcaagtggaagtgcagtgatgtatgcagctgaggcatcctaacagaccggtagacttgaaccttgttcctgcatgacctgatcaattcgatcaggcactcgccatctattttcattgttcaactctttgacaacacgaaaaaccattgttcaactctttgacaacatgaaaaaaccaaaagccccgccctccccttctatccatccaagggatggaagggcagaggcctttggtgtcccttccagtcaagaattggggcctcacaatcactagccaataggcttttctctcatgcccttcttcgttcatggttcgatattctggtgtcctaggcgtagaggaaccacaccaatccatcccgaacttggtggttaaactctactgcggtgacgatactgtaggggaggtcctgcggaaaaatagctcgacgccaggatgataaaaagcttaacacctctcattcttattactttttcaacgaataaaatgaaaaataaaaaggtcgtcttattcaaaaccccaattatgacatcccttctctcccacttcacacctcggaacgtaccgagataaacgcgctttcacatcttcttaacccgaaatggctggggagaggaaaggttcctttttttgagggtactcccgggaacagatccagtggagacggggtggggcctgtagctcagaggattagagcacgtggctacgaaccacggtgtcgggggttcgaatccctcctcgcccacaaccggcccaaaagggaagtacctttccccccgggggtaggaaaatcatgatcgggatagcggaccaaaagctatggaacttgggtgtgggtctttggaatggctttttctttttatttcttatttatcgtaaatgatggaatcattacacatagtatgcccccccgccatcagcgtatttttttgttttacgccctgtaactcttcctcagccaggcttgggcagaataggcgagcaagtacaagtattagtagcataacaaacttcctcgtcattaatatgtttgctcgcggcaattgtgaactctcgggagaatcgatgactgcatctttgattttgatgcagtgctaatacatctgagaattcttaattggctagttgtaaatagccccagggctgtggattatccggggactacaccgaggtattgacggttattttcaaatctcgcagaacggaatggtatacgatgagatagaaacaaagacagggaacaggttccctactcttaacggtcaaagtgagcccctttattctattctgaattcgttaattcagaatgaatcaaatctccccaagtaggattcgaacctacgaccaatcggttaacagccgaccgctctaccactgagctactgaggaacaacgggagattagatctcatagagttcaattcccgttctcaacccatgaacaatatgagctcgaatcctccttcgtaactcccggaacttcttcgtagtggctcccttccatgcctcatttcggagggaacctcaaagcggctctatttcattatattatattccatccatatcccaattccattcatttaataccccctttggtgtcattgacataatttctagtttatctctttctatttcttttctatatatggaaagttcaaaaatcatcatataataatccagaagttgcaatagaaaagaaaagggggaggtttgtgatgatttttcaatcttttctactaggtaatctagtatccttatgcatgaagataatcaattcggtcgttgtggtcggactctattatggatttctgaccacattctctatagggccctcttatctcttccttctccgagctcaggttatggaagaaggaaccgagaagaaggtatcagcaacaactggttttattacgggacagctcatgatgttcatatcgatctattatgcgcctctgcatctagcattgggtagacctcatacaataactgtcctagctctaccatatcttttgtttcatttcttctggaacaatcacaaacacttttttgattatggatctactaccagaaattcaatgcgtaatttcagcattcaatgtttatttctaaataatctcatttttcaattattcaaccatttcattttaccaagttcaatgttagccagattagtcaacatttatatgtttcgatgcaacaacaagatgttatttgtaacaagtagttttgttggttggttaattggtcacattttattcatgaaatggcttggattggtattagtctggatacggcaaaatcattctattagatcgaatgtacttattcgatctaataagtaccttgtatcagaattgataaattctaaggctcggatcttgagtattctcttatttattacctgtgtctactatttaggcagaataccgtcacccctttttactaagaaactgaaagaaacctcaaaaacgggagcgggagaaagggtggaaagtgcggaagaaagagatgtagaaatagaaacagcttccgaaatgaaggggactaaacaggaacaagagggatccaccgaagaagatccttctccttactttttttcggaagaaagggcggatccgaacaaaatcgatgaaacggaagaaatccaagtgaatggaaaggaaaaagaattccactttagatttacagagacagactatcaaaatagacccgtttctgaagagtcttatctaatgaatatcaatgaaaatcaggataattcaagattgaaaatagttgatcaaaaaactgaaaataaagaactaattaaaaaaatcgatgacaaacctcttgtaactattctttttgattcgaagcgatggaatcgaccatttcgatacataaaaaataaacgatttgacaaggctgtcagaaatgagatgtcacaatatttttttgacatatgtcaaagtgatggaaaagaaagaatctcttttacatatcctccgagtttatccattttttttgaaatgataaaaaaaaggatatcaaggatatccccgcctacaatcgaaaaattttcatttaatgaactatataacccttgggtttataccaacaaacaaaaagagaacagttttaacaacgagtttctaaatcgaattaaagctttagacaaagaaaatagttatttgaatatactcgaaacacggactcgattgtggaatgaccattcgacaaaagaatacttatcaaaaaggtatgatcctttcctgaacggatcatatcggaaaacaatctacaaaagcccttcgccctcaacccgaaaaaaaactttgatagaaaatttcctagatcagtttgggataaatcgaattcacggtatacttctaccggatactgattaccaagaatttgaccaaaaaataaatagatttgagaaaaaatcattatcaacagaaattgttaattttttaactttgataagtaaatttgttaaagaatcgggatctacgaatctaaatccgagtagcctttatttattttcagaaagagaaatagattctcaaaaagaaacaaaatattttaactatttattaaatttaaataaaattgtaactgatgttaatggtcaaaaaattgacagaaaatcgattagaataaacgaaatcactaaaaacgtcccccgacggtcatacaaattaatcaccgatttagaacaacaatcaagaaaatataaagaagacataccaataggtcatcaaattcgttcaagaaggggcaagcgtgtagtcattttgactgctgccaagggtacttctaagactgtgcatagaagaatgtccgatacaaaaaccgacgtgactttaatgcgctattcacaacaatcagactttcggcgcggtataatcaaaggttctatgcgggctcaaaggcgtaaagtggttattttcgaattgtttcaagcaaatgtgaagtcccctctttttttggagagactacacaaatcccctccctcttattttaatatttccggattgattaaactaatttttaaaaatgggttggaaaaaggggaagcattccaaattggagagtatacaaaagaacaaacaaaaagaaaagaaaacgaagaaaacaacaaaagaaaggaaaaagcacgaataaaagtcgcagaggattggaatcgtattccatttgcgcaaggaataagaggttgcgtgttactaactcaatctatttttagaaaatatattctattcccttcattgataattgccaaaaatattggacggatattcctattgcaacgtcctgaatgggctgaggatttccaagaatggaataaagagatctatattaaatgcacctataatggtattccattatcccaaaccgaatttccaaaaaattggttgacagaaggtattcaaataaaaatcgtatttcctttctgtctgaaaccttggcacaaagcgaaactacgatcctctcagaaagatctaatgaaaaagacaaaagaaggaggtgattcttgttttttaacagtttggggaatggaaacggaattccccttttgtgcaccccgaaaaaaaccttccttttttaaacccattttaaaggaattcgcaaaaaaaattggaaaattcaaaaagaagtattttcgagttctaacagttttcaaaatcaaaataaaattacttcgaaaagtttcaaaagaaacaaaaaaacgagttatcaaaagtgttttttttagaaaaagatttagaaaaagaataataaaagaactttcaaaagtaaatccaattctattatttagattaagagaagtcggagtcgataaatcaagccaaattaaagaagaaaaagattccataataaacaatcaaatgattcacgaatcatttagtcaaatgcaaattgcatctccgacttggacaaactcttcattgacagaaaaaaaaatggaggatctggctgatagaacaagtacaattcgaaatcaaatagaaagaatcacaaaagagaaaaaaaaagtaactccaagaataaataatcttagtcctacaagttctaatgctaaaaaattagaaaaacagcaaatgttcaaaatgttaaaaagaagaaatgctcgattaatctgtaaattatccccttttgtaaaatttttcattgaaaaaatatacacggatatatttttatatatcattaatattgccagaataaatacaaaactttttcttaaattaacaaaaaaaattattgataaatccatttacaataatgaaagaaaacaagaaagaattaataaaaaaaagaaaactacaattccgtctaattcgagtataattataagaaaggaacttgagaatattagtaatattaaagcaaattcacatattttttctgacttatcctacgtgccacaaccatatgtattttataaattaggaaaaatccaagttaataacttgttaagatttgtggttcaatatcaacgaatcccctttttccttaaggctaaaataaaggattcttttgaaacacaaggaatgcttgattcgaaatcagcagataacaaacttccgagttatgaaatgaatccatggaaaagctggttaagaggacattatcaataccatttatctcagattggatggtctagattaataccagaaaaatggcgaaatacatttcgtcagcatcgtatagctaaaaaggaaaattttagcaaacggcattcatatgaaaacaaccccttaatgagttccaaaaaacaaaaacaattggaagtatattcattatctaatcaaaaagagaattttctaaaatactatcaatctgatcttttatcatataaatttattcattatgaaaagaaaacggaatgctttttttatggatctccccttcaaggaaatccgaaccaagaaatttcttataacgcgcctaaaaaaaacttttttgatatgctgaggaacatccctattaaaaatgatctaggaaagatccatatggaaaaaccagccgatcgaaaatattttgattggaaaatttttcaatttgatcttatacaaaaagtcgatattgaggcctggatcataatcgataccaatagaaatcaaaatactcaaattcgtactaaaaattcgcaaataatttctaaaaaagattttttttatcttaagatcccagagatcaatttaccaaactctcataaggggttttacgattggatgggaatgaatgaaaaaatgctaaagcatcccatatccaatctggaactttggttcttcccagaatttttgttaatttataagacatataaaatgaaaccttggtttataccaagcaaattacttcttttaaatttaaatcgaagtgaaactaaaaagatcaatgaaaagggcaattttttgatagcatcaaataaaaagcatcgaaatcaagaagaaaaagaaccgacaagtggaggaaagcggagatccgttctctcacccccaaaagatattgaagaaaattatgcaagatcaaacatgaaaaaagggaaaaagaaaaaacaatacacgaaagcagaacgccgtttgttcatgaaacgttatttgctttttcaattgcgatgggatgaaactttgaatgaaaaaatgatcaataatatcaatctatattgcctcctgcgtcaactgataccttcagcaaaacttattatatcctcgattcaaaagaaacaaatgaatttggatataataaggattaatgataatttaactctttcagaatttatgaagaagggagtattaattctagaacccattcgtttgtctgaacaaaaagatgggcaatttgttatgtatcaaaccgtgggtatttcgttagttcataagaataagcatcaaaaataccaagagcaaggacatgcttctaacaataattttgatttacttgttcccgaaaatattttatcctttagacgtcgtagaaaattgagaattctaatttgtttcaattcaaaaaagagaaattatatagatcaaaatccggtattttggaacgtaaaaaacagcagccaggttttacatgacaataaccatcttgatagagagaaaaatcaattaatgaaattaaagttctttctttggcctaattatcgattcgaagatttagcttgtatgaatcggtattggtttgataccaataatggtagccgtttcggtatgttaaggatacagatgtatccacgattgaaaattttttgataatacacttttctgtatatcctataccctatatatataatagggtatatgaaagcaaacaaatacacagatctgatgtcttatctcacatttcattctagtatccaatatcaaatgaataatgtctgaattcgatctcgaaatgaatcaatggaaccttctttattttaggtctaaattcttcgatccaaaaatgtaccaaccctttctattcctatagaaaaccaattcaaaattggattgattgatttgaattcaggaaattaggaggtcagaaaaacattttgattagattcttgtatataccacattcaaattaatggcattattattactgatcggtaaaatccatatctgtaaaaagggcagggggcgtttttttatggtcaaaaattcatcgatttcggttatttttcaaaacgaaaacaaagaaaccagggggtctgttgaatttcaagtattcagtttcaccactaaaataaggaaactcacttcacatttggaattgcacaaaaaagacttttcatctcagcgaggtttgcgaaaaattttgggaaaacgtcaacgactgctggcctatttgtcaaaaataaatagggggcgctataaagaattaattggggagttggatattcgagagataaaaactcgttaatttgaagcgtgagactttttgagcttagtcgtttaaattttgatgaacttctttctttttactttcagcaatgcatggaagaatgactcgagaaaaacttatgattccaccaactacaagaaaagacctcatgatagtcaatatgggccctcaccacccatcaatgcatggtgttcttcgactgatcgttactctcgatggtgaagatgtcattaactgtgaaccagtattgggttatttacatagagggatggagaaaattgcggaaaatcgaacaattatacaatatttgccttatgtaacacgttgggattatttagctactatgttcacagaagcaataaccgtaaacgggcccgaacagctagggaatattcaagtacctaaaagggctagctatatcagagctattatgttggagttgagtcgtatcgcttcccatttgttatggcttggtccttttatggcagatattggggcgcagactcctttcttctatatttttcgagaacgagaattgatatatgacctatttgaagcggctaccggcatgcgcatgatgcataatttttttcgtatcggaggagtcgctgctgatctacctcatggctggatagataaatgtttggatttttgcgattattttttaaccggggttgctgaatatcaaaagcttattacacggaatcctatttttttagaacgggttgagggcgtaggcattattgggggagaagaggcactaaactggggtttatcgggaccaacgctacgagcttccggaatacaatgggatcttcgtaaagttgatcgttatgagtgttacgaggaatttgattgggagattcaatggcaaaaagagggggattcgttagctcggtatttagtacgaattggcgaaatgacagaatctataaaaattatccagcaggctctggaaggaattccggggggaccctatgagaatttagaaagccgccgctttgatagaatcaaagacccggaatggaatgattttgaatatcgatttattagtaaaaaaccttctcctacttttgaattgtccaagcaagaactttatgtaagagtcgaagcaccaaaaggagaattaggaatttttctgataggagatcggagtgtttttccttggagatggaaaattagaccgcctggttttatcaacttgcaaattcttccgcagttagttaaaagaatgaaattggctgatattatgacgatactaggtagcatagatattattatgggagaagttgatcgttgaaatgataattgatacaacaaaaatacaagctatcaattcttttttcagattgggatccttaaaagaagtctatgggatcatatggatgcttatccctattttaattcttgtattaggaatcacactaggtgtactagtaattgtttggttagaaagagaaatatctgcagggatacaacaacgtattggacccgaatacgcgggtcctttcggaattcttcaagctttagcagatggtacaaaactacttttcaaagaaaatattcttccatctcgaggagatactcgtttattcagtctcgggccatccatagcagtcatatccattttactaagttattcagtaattccttttagctatcgctttattctagccgatcttagtattggtgtttttttatggattgctgtttcaagtcttgctcccgttggacttcttatgtcgggatatggatcaaataataaatattcctttttaggtggattaagggctgctgctcaatcaattagttatgaaataccattaactctatgtgtattatcaatatctctacgtgtgattcggtgagacataaaatgtcccctattgattttctttctagcaagaaagtgaaatggttggaatatccatttttttattcattattgggttgatgaattaaaccagatagttatatgagtgaaataaaacggcttaaaattttgctgttaaaggaatttaatctcatttcctatgtacaagaagtaagtaaaagtaaacagtcgagactgtttatcccaagattggttgattagtcattttatcttgaagcgggttcaaaagatcaaccttatggggtttttactatactattacgatagatgtattaccctaaatgagagattcaaaaaaaaacgagtggatggttaggaagacaaagatacacaaaggagtagtaatggagattctgtaaattatccaacaggatatttttttatagaaaagtaattcgaattggggctttaagttagtagaaattcttaagaagtactccccacgatttgatccagagtatgttcctatccactaattaagtaaataactatcaaaaacgacgaaatcttttactttttgtaatgtgccttttctgagaaaggagaataggaacgaactaaaatccacaaacgagaattgcaaaaagagatcttttttttattcctgactatttcgattttatttacagcaataaaattattcttatgtaatgcaatatgtaattctttttcgtaatcaaaagtgagaaagtgataggttgaaatatcgatgcgatattctctaaaaagtattttttcattcaaggataaagttattaatcaacaaagaaaaatcaaaattcttaaaagatgagatcaattcagaagcacttttttattaaaaatctagcagacagaatttcattggtctaattctaggccctaggataataatttgattctatatagatcctacaaacacatcaagagaaataatgttgaaaggtccttagatttatttgtgacctatgaggagccgtatgaggtgaaaatttcatgtacggttttggaatagcgacggaaacgctgatgttagcgtcgactaggattatctaacagtttaagtacagttgatatagttgaagtgcaatcaaaatatggtttttggggatggaatttatggcgtcaacctatagggtttattgtttttctgatttcttctctagccgagtgtgagagattaccttttgatttaccagaagcagaagaagaattagtagcaggttatcaaaccgaatattcaggtatcaaatttggtttattttatgttgcttcgtatctaaatctactcgtttcttcattatttgtaacagttctttacttggggggttggaatctttctattccatacctattctttcctgagctttttgacataaataaaagaagtcaagtttttggaacaataatcggtatctttattacattagctaaaacttatttgttcttgttcatttctattgcaacaagatggactttaccgagactgagaatggaccaacttttaaatcttggatggaaattccttttaccaatttctctaggtaatctattattaacaacttcgtcccaacttctttcactgtaaaggaatagaaatagaataggcgtttctttataacttgtctcaaacaagagaaagaaaaaagtcaaattatttatagatattccgatatgttccctatgctaactcagttcttgaactccggtcaacaaacaatacgagctgccaggtacattggtcaaggtttcatgatcaccttgtcccacgcgaatcgtttacctgtaactattcaatacccctacgaaaaattgatcacatccgaacgtttccgcggccgaatccactttgaatttgataaatgcattgcttgtgaagtatgtgttcgtgtatgtcctatagatctacccgttgtagattggaaattgcaaactgatattcgaaagaaacgattacttaattacagtattgattttggaatctgtatattttgcggtaattgcgttgagtattgtccaacaaattgtttatcaatgactgaagaatatgaactttctgcctatgatcgtcacgaattaaattataatcaaattgctttaggtcggttaccggtatcaataattgaagattacacaattcgaacaatttcttcgaatttacctcaaataaaaaatgtataaaaccttcgattcacaaaacatttacaaattcaaatcacaaaagctttataggttgtggatctaaagaaaggaatgaggtttttgatgaggtttttgcttggtcaatacaaaagaacggctggtcggtgaaaatcgcggcttatttttgattaaaaatggatttctattcgaataatgatttgaaaatagaaagtttgaacctctgcttcgattgcttcgacaataagagtagtccaataactgtatttacatcaatccaaaatccaaaatccaaatcaaccccgttcaaatttcattcaattaagaagtatcctaaaaaagaataacttcgtttttcctggtcaggtcaaaaaaggcatgaaatatttcgattttttttataaaatcaaatggatttacctggaccaatacatgattttcttttagtctttctgggattgggtcttatattaggaagcctggcagtagtattacttccgaatccaatttattcggcgttttcgttgggatgggttcttttttgtatatccttattctatattctatccaactcctattttgtagctgctgcgcagctccttatttatgtaggagctataaacgttttaatcatttttgctgtgatgttcatgaatgggtcagaatattacaaagattttaatctttggaccgttggggatggagttacttcaatagtttgtacaagtctttttatttcactaattactactattccagatacgtcttggtatgggatcgtttggactacaaaatcaaatcagattctagaacaagatttgataagtaatagtcaacaaattggaattcatttagcaacagatttttttcttccatttgaacttatttcaataattcttttagtggctttaataggtgctattgctatagctcgtcaataagaaatctttaaaatgagtaattcaaatagaatcaacgcaaaaggaatgttataattcgttaattttcatttttgtttaaaaaaaatagaataaaaagactttaattttctattgatctcttaccaacctattccattatttcatatttgttagaatcgaatcgattaaattattgttcagattaaaatcaatcaaaattgataaggagttggttaatgatgctcgaacatatacttgttttgagtgcctacttattttctattggtatctatggattaatcacaagtcgaaatatggttagagcccttatgtgtcttgaacttatattaaattcagttaatatcaattttgtcacattttctgatatttttgataatcgtcaattaagaggagatattttctcaatttttgttatagctattgcagccgctgaagcagctattggatcggctattgtttcatcaatttatcgtaacagaaaatcaattcgtattaaccaatccaatttgttgaataaatagtattaatcatataaatgctaattttgaatagtaataaataaatgaaaattcgcattagcgggtttgatatgtcttttgatatgtctatagtaggatataatcgtagttgcaaaaacaaataacataagaaatcaaagtattttggccctccttcataaatcaatttggaagtaaattgattcttatcactcattgattcgtctggtatctaactataggattcatttataagttagtttactagaccgaaaattgatggcgttcaaaaacgtatagatctaatgtcacattcagtaaagatttatgatacatgtataggatgtactcaatgtgtccgggcgtgccccacggatgtattagaaatgataccctgggacggatgtaaagctaaacaaatcgcctctgctccaaggaccgaggactgtgttggttgtaagagatgtgaatccgcctgtccaacggattttttgagcgttcgggtttatttatggcatgaaacaactcgcagtatgggtctagcttattgatacattccataaaaatctacttgaatccattttctttttttttatcgaaaaaatccgtgctcaaaatcaaattgaatttgagcacggattttctggcccaagtgtatcttgtctttaccacgaaccattttccttgcttaacaataattgtagttttaccaatatttgcgggttgcttcattttttttcttccacacaggggaaatagagtaatacgctggtatactatatgcatgtgtatattagaacttcttctaacgacttatgcattctgctatcattttcaatcggatgatccattaattcaactaatggaggattataaatggatccgttttttggatttccattggagattaggaatagacggactatccataggacccattttactgacgggattcatcaccactttagctactttagcggcttggccggttactcgagattctcgattatttcatttcctgatgttagcaatgtacagtgggcaaataggattattttcttctagagatcttttactttttttcctcatgtgggagttagaattaattcccgtttatctacttgtatcgatgtggggaggaaaaaaacgtctgtactcagctacaaaatttattttgtacacggcggggggttctgtttttcttttaatgggagttctgggtatcggtttatatggttctactgaaccaacattaaattttgaaatattagccaatcggtcctatcctgtgaacttggaaatactattttatattggattttttcttgcttttgctgtcaaattgccaatcatacccctacatatatggttacccgatacccatggagaagcacattatagtacttgtatgcttctagccggaatcttattaaaaatgggagcgtatggattagttcggatcaatatggaattatttcctcatgctcattcgatattttccccttggttaatggtagtaggcgcaatgcaaataatctatgcggcttcaacatctctcggccaacggaatttaaaaaaaagaatagcctattcctctgtatctcatatgggttttataattataggaattggttctatcacagatatgggactcaacggagcccttttacaaataatctctcatggatttattggcgcggcgctttttttcttggctggaacaacttatgatagaatacgtcttgtttatcttgacgaaatgggcggaataggtattccaatgccaaaaatattcacgatgttcagtagcttttcgatggcctcccttgcattacctggcatgagtggttttgttgctgaattaatagttttttttggactaattactagtccaaaatatcttttaatgacaaaactcccaattatttttgtaatggcaattgggatgatattaactcctatttatttattatctatgttacgacagatgttttatggatacaagatatttaatgggcctgactcttatttttttgattcaggtccgcgagagttatttctttcggtttctatttttttacccgtactcggtattggtatgtaccctgatttcgttctttcactatcagttgaaaaggttgaagttattctatctaattctttttttagataatttataaatcttattatttacaaaagcgttcgttgtaaaatggtacaatgacaaagagcctgtcgaatcatatatgattcgacaggctctcgccaattaatacaaagtttttttatctgatctacgttgtacacccttttattcctatttgtaataacccccctttttcgttttttgaattcaattagatgttaatgtaaatgaaccataactatgtagtcctattcctaatagattgactccaaaatagcatatccaaattataagaaatccaatagacgccacaattgctgaatttatactctttcgttttatatttgttcgagtatgtaaataaattgaaaatatgatccaagtaataaaagcccaagtttcctttggatcccaactccaataggatccccatgcttcgttagcccatactgctccagaaagaattcctatggttaaaaagataaatcctagactaataactcgataactccaataatccaatttttgaatcaactgtgatctataataattccttgcgaaaaaaaaagaagttttttgtaaaaaatctctttgttcattcatgtattcgatttcaccaaggaaaaatgactcatttaaattcaataaatgattactcgtagaaaaaagagaaagcttttttctaactgtaatgactagaagtgatactgataataatgatccacataaaagggccgcatagcctaatatcatcatacttacgtgcattattagccactcggattgaagagcgggtactaagattgtcgattcgtgtatttcagttaaaagacctgaagtagcaaagccctgggaaaaaagagcacttgggccaattattgtgcttagaatattttggttttttttgaaatatgaaactatataaataaaggaaaaactccacgaaagaaagattaacgattcgtataaatcacttaatggaaaatgtctcgaataaatccaacgagaaattaataatcctgttatacagaaaaaagtcattatcatgcccgttttggatgaatcatctagttttacgatttcatcgactaaaaaggttatcaaatgaattgtaattataattgaaacgatcgaaaaagaaatatgagttaatatatgctctaagattgaaaatatcataaaataaagagttccttaattataaaatcgaaattagcaattgagtttattataggatctattttctttttttaagagatgctatgccgccactcggactcgaaccgagatgctctagcactgcttcctaagagcagcgtgtctaccgatttcaccatagcggcctgtcttgacctcataataacctatgaataaataatcgtctagatttacgaatttaattgagtgcaatattttttaggaaagattcaaattgatcaataaaaatttgttcaaataggtatttgaaggttcattagtttcatttagtatttttgttttattttgtattttatactcttcccgactcaactcttgtaaatcctactaggaattaaggaatagaaccctcccccccaaaaatattttttttaattaacggttgatgaacaaaaaaagaacctattttacatcattaaaaattgacacataattacccaatttgaattgggtaagctaaacagaaaaattcttattctccatatgctataagagccgaacgaattccatttccttcgacgaggaatggaattcgggaatttgatttttgaaatgaaatgactccaattttgagtcaggtcggtttagattattccaacgtgttatgttttattacttagtttatttgtttgtcgcacaaaaaaactttttgaattcccggtagaaagagatttacctaatgaaaatgcttttaacgctgcccgataccccttctttttccaaaaatttttacgaatacgcttttttgatgcagaagtacgtttttttggaactgccatttaaataaaaattaagagattactcattggtatagctggatgtgaaagacatctattgttcaaaaaaatatgagcttttctgattcactatgtagttcttttctagaaaatatttttttgtcaaaaatagaaaagaatagataagacgggtgaacagtatggcaaaatagcataaaatctttctaaaaatagaaaaaaataagatttttaataacttgtcaaatccgggaaaaatatgcccaatttgacttgaatttgcaaattggaaggaaattggtaattaatctatttctttcatatgatttgaccaattgtaacttcttgatttgaatatttgaagtatttagcagaaattcagaacgaataaataagaagaaataacaattcaaaaatgttatttaagttagtacatatttagtacatattttcatttttttcttaactcctttcaaaagagggaaggtcgggtgaattggaaaccgttaatattaattaaaaattttaaaaaccttttttttatggaacagacatatcaatatgcgtgtattttacctttcgttccacttctagttcctatattaataggagtgggacttgttatttttccgacagcaacaaaaaatcttcatcgtatgtgggcttttccaagtattttattgttaagtatagtcatgattttttcaactaatctgtctattcagcaaataaatagcagttatatctatcaatatgtatggtcttggaccctcgataatgatttttctttagaatttggctgcttgattgatccacttacttctattatgttgatgttaatcactactgttggaattatggttcttatttatagtgataattatatggctcacgatcaaggatacttgagattttttgcttatatgagttttttcagtacttccatgttggggttagttactagttcaaatttgatacaaatttatattttttgggaattggttggaatgtgttcctatctattaatagggttttggttcacacgacctcctgcggcaaatgcttgtcaaaaagcgtttgtaactaatcgtgtaggggattttggtttattattaggaattttgggtttttattggataacaggtagttttgaatttcgagatttattcgaaatacttaataacttgatttctaataatgaagtcaattttccatttgttattttgtgtgctgctctattatttgccggcgcagttgctaaatctgcacaatttccccttcatgtgtggttacctgatgctatggagggccccacccctatttcggctcttatacatgccgctactatggtagcggcgggtatttttcttgtagctcgccttcttcctcttttcgtagttataccttatataatgaatttaattgcgttgataggcataattacactattattaggagctactttagctcttgctcaaaaagacattaagaggagtttagcttattcgacaatgtctcaattgggttatatgatgttcgctctaggaattggttcttatcgaagtgctttatttcatttgattactcatgcttattccaaagcattattatttttggggtccggatccgttattcattcaatggaaactcttgttggttattctccggataaaagtcagaatatggttcttatgggtggtttaacaaaacatgtaccaattaccaaaacctcttttttattaggtacactttctctttgtggtattccgccgcttgcttgtttttggtcaaaagatgaaattcttaatgatagttggttgtattcgccgattttcgcaataatagcgtgggccacggcaggattaacggcattttatatgtttcgtatttatttacttacttttgaggggcatttaaacattaatttccaaaattatagtggcaaccaaaataactctttctattccatatccatatggggtaaagggtattcaaaaagaattaaccaaaattttgctttattaagaaatgaaagttcttattttttttggaaaaagacatgtcgaagtgatgagaatgcaagaaaaaaaagggggggacgcccttttattaatattctccattttgataatcaaaaggccttttcctatccttctgaatccgcgaatacgatgttattttctttacttctattagtcctatttactttagttgttggatctctaggaatttcttttaatcaaaaaagaacagatttggatctattatcaaaatggttagctccgtctattaaccttttacatcaaaagtcgaaggattcggcaagttggtatgaattttttaaagattcccttttgtcagttggtatagcttattgcggaatatttctagcgtcctttttatataaacctatttattcctctttaaaaaattttgacttaataaattcatttgtaaagttaggtccgaaaagaaaacgtttggataaaattataaacgccctatacgattggtcatataatcgtgcttatatcgattctttttatacaatattttttgccaggggggtaagggaattggcccaattaactaatttttttgatagacgaataattgatggaattacgaatggagttggtgtcatgagtttctttttaggagaagggatcaaatatctaggaggcggtcgtatttcttcttatcttttcttctatttttcttttgtatcgatttttttaattagttctttattttcagttttttgatcaactattttcaatcttgaattatcctgattttcattgatattcattagataagactcttcagaaacgggtctattttgatagtctgtctctgtaaatctaaagtggaattctttttcctttccattcacttggatttcttccgtttcatcgattttgttcggatccgccctttcttccgaaaaaaagtaaggagaaggatcttcttcggtggatccctcttgttcctgtttagtccccttcatttcggaagctgtttctatttctacatctctttcttccgcactttccaccctttctcccgctcccgtttttgaggtttctttcagtttcttagtaaaaaggggtgacggtattctgcctaaatagtagacacaggtaataaataagagaatactcaagatccgagccttagaatttatcaattctgatacaaggtacttattagatcgaataagtacattcgatctaatagaatgattttgccgtatccagactaataccaatccaagccatttcatgaataaaatgtgaccaattaaccaaccaacaaaactacttgttacaaataacatcttgttgttgcatcgaaacatataaatgttgactaatctggctaacattgaacttggtaaaatgaaatggttgaataattgaaaaatgagattatttagaaataaacattgaatgctgaaattacgcattgaatttctggtagtagatccataatcaaaaaagtgtttgtgattgttccagaagaaatgaaacaaaagatatggtagagctaggacagttattgtatgaggtctacccaatgctagatgcagaggcgcataatagatcgatatgaacatcatgagctgtcccgtaataaaaccagttgttgctgataccttcttctcggttccttcttccataacctgagctcggagaaggaagagataagagggccctatagagaatgtggtcagaaatccataatagagtccgaccacaacgaccgaattgattatcttcatgcataaggatactagattacctagtagaaaagattgaaaaatcatcacaaacctcccccttttcttttctattgcaacttctggattattatatgatgatttttgaactttccatatatagaaaagaaatagaaagagataaactagaaattatgtcaatgacaccaaagggggtattaaatgaatggaattgggatatggatggaatataatataatgaaatagagccgctttgaggttccctccgaaatgaggcatggaagggagccactacgaagaagttccgggagttacgaaggaggattcgagctcatattgttcatgggttgagaacgggaattgaactctatgagatctaatctcccgttgttcctcagtagctcagtggtagagcggtcggctgttaaccgattggtcgtaggttcgaatcctacttggggagatttgattcattctgaattaacgaattcagaatagaataaaggggctcactttgaccgttaagagtagggaacctgttccctgtctttgtttctatctcatcgtataccattccgttctgcgagatttgaaaataaccgtcaatacctcggtgtagtccccggataatccacagccctggggctatttacaactagccaattaagaattctcagatgtattagcactgcatcaaaatcaaagatgcagtcatcgattctcccgagagttcacaattgccgcgagcaaacatattaatgacgaggaagtttgttatgctactaatacttgtacttgctcgcctattctgcccaagcctggctgaggaagagttacagggcgtaaaacaaaaaaatacgctgatggcgggggggcatactatgtgtaatgattccatcatttacgataaataagaaataaaaagaaaaagccattccaaagacccacacccaagttccatagcttttggtccgctatcccgatcatgattttcctacccccggggggaaaggtacttcccttttgggccggttgtgggcgaggagggattcgaacccccgacaccgtggttcgtagccacgtgctctaatcctctgagctacaggccccaccccgtctccactggatctgttcccgggagtaccctcaaaaaaaggaacctttcctctccccagccatttcgggttaagaagatgtgaaagcgcgtttatctcggtacgttccgaggtgtgaagtgggagagaagggatgtcataattggggttttgaataagacgacctttttatttttcattttattcgttgaaaaagtaataagaatgagaggtgttaagctttttatcatcctggcgtcgagctatttttccgcaggacctcccctacagtatcgtcaccgcagtagagtttaaccaccaagttcgggatggattggtgtggttcctctacgcctaggacaccagaatatcgaaccatgaacgaagaagggcatgagagaaaagcctattggctagtgattgtgaggccccaattcttgactggaagggacaccaaaggcctctgcccttccatcccttggatggatagaaggggagggcggggcttttggttttttcatgttgtcaaagagttgaacaatggtttttcgtgttgtcaaagagttgaacaatgaaaatagatggcgagtgcctgatcgaattgatcaggtcatgcaggaacaaggttcaagtctaccggtctgttaggatgcctcagctgcatacatcactgcacttccacttgacacctatcgtaatgataaacggctcgtctcgccgtgaccttctcttgaattctcaaaacttctgtcgctccatccccgcaggggcagagaacccgtcgttgtctcggctgtgctgccggaagctctggggaagtcggaataggagagcactcatcttggggtgggcttactacttagatgctttcagcagttatccgctccgcacttggctacccagcgtttaccgtgggcacgataactggtacaccagaggtgcgtccttcccggtcctctcgtactagggaaaggtcctctcaatgctctaacgcccacaccggatatggaccgaactgtctcacgacgttctgaacccagctcacgtaccgctttaatgggcgaacagcccaacccttggaacatactacagccccaggtggcgaagagccgacatcgaggtgccaaaccttcccgtcgatgtgagctcttggggaagatcagcctgttatccctagagtaacttttatccgttgagcgacggcccttccactcggcaccgtcggatcactaaggccgactttcgtccctgctcgacgggtgggtcttgcagtcaagctcccttctgcctttgcactcgagggccaatctccgtccggcccgaggaaacctttgcacgcctccgttaccttttgggaggcctacgccccatagaaactgtctacctgagactgtcccttggcccgtaggtcctgacacaaggttagaattctagctcttccagagtggtatctcactgatggctcgggcccccccggaaggaggccttcttcgccttccacctaagctgcgcaggaaaggcccaaacccaatcccagggaacagtaaagcttcatagggtctttctgtccaggtgcaggtagtccgcatcttcacagacatgtctatttcaccgagcctctctccgagacagtgcccagatcgttacgcctttcgtgcgggtcggaacttacccgacaaggaatttcgctaccttaggaccgttatagttacggccgccgttcaccggggcttcggtcgccggctcccctgtcatcaggtcaccaacttccttgaccttccggcactgggcaggcgtcagcccccatacatggtcttacgactttgcggagacctgtgtttttggtaaacagtcgcccgggcctggtcactgcgaccccctttgtgaggaggcaccccttctcccgaagttacggggctattttgccgagttccttagagagagttgtctcgcgcccctaggtattctctacctacccacctgtgtcggtttcgggtacaggtacccttttgtttaaaggtcgttcgagcttttcctgggagtatggcgtgggttacttcagcgccgtagcgcctggtgctcgaacatcggctcgaggcattttctctaccccttcttaccctgaaaaagcagggacaccttacgttcttgaaccgataaccatctttcggctaacctagcctgctccgtccctcgggaccaacaaggggtagtacaggaatattcacctgttgtccatcgactacgcctttcggcctgatcttaggccctgactcaccctccgtggacgaaccttgcggaggaacccttaggttttcggggcattggattctcaccaatgtttgcgttactcaagccgacattctcgcttccgcttcgtccaccgccgctcgcgcggccgcttccccctaaggcggaacgctcccctaccgatgtatttttacatcccacagcttcggcagatcgcttagccccgttcatcttcggcgcaagagcgctcgatcagtgagctattacgcactctttcaagggtggctgcttctaggcaaacctcctggctgtctctgcacccctacctcctttatcactgagcgatcatttaggggccttagctggtgatccgggctgtttccctctcgacgatgaagcttatcccccatcgtctcactggtcgactttgacccctgttattttgaggtcatatctagtattcagagtttgcctcgatttggtaccgctctcgcggcccgcaccgaaacagtgctttacccctagatgtccagtcaactgctgcgcctcaacgcatttcggggagaaccagctagctctgggttcgagtggcatttcacccctaaccacaactcatccgctgattcttcaacatcagtcggttcggacctccacttagtttcacccaagcttcatcctggtcatggatagatcacccaggttcgggtccataagcagtgaccattgccctatgaagactcgctttcgctgtggctccggtgggttcccttaaccaagccactgcctatgagtcgccggctcattcttcaacaggcacgcggtcagagccatggctcctcccactgcttgggagcttacggtttcatgttctatttcactccccgatgggggttcttttcacccttccctcacggtactacttcgctatcggtcacccaggagtatttagccttgcaaggtggtccttgctgattcacacgggattccacgtgtcccatgctactcgggtcagagcgtaagctagtgatgctttcggctactggactttcgccatctagggtgcagcatttatgctgcttcgcctagcagcacgacgcttgtattgctctcccacaaccccggtttcacggtttaggctgctcccatttcgctcgccgctactacgggaatcgcttttgctttcttttcctctggctactaagatgtttcagttcgccaggttgtctcttgcctgcccatggattcagcagcagtttgaaaggttgccctattcgggaatctccggatctatgcttattttcaactccccgaagcatttcgtcgattactacgcccttcctcgtctctgggtgcctaggtatccaccgtaagcctttcctcgtttgaacctcgcccttattgtattgcccttataaaaatcttataaattagaaaataaattataaataaggctatgccatcctaaggtgctgctaaatggatggatcttatcaacgtccatgaatgataaatcatagatcgaaccgccgaatcggaaaaattgggtgctatcatatagctttgtatcggctaagttcatgagttggagataagcggactcgaaccgctgacatccgccgcagggtaaaccaccgtctctcatgcccccgactgattctaccatagaggccaacgatagacaataaccccctccgaacacagcttacaactttcatcgtactgtgctctccaaagagcaactcttctcaaaatctcactcaaagggtgctgagttggaatcccattctaactcaggattcttgcggttccggaggttccagctacaggagaaccaggaacggagagcccccctttttccgcccgactctttggtcttaagaacgctggttttaagaatgagtgattgcccttctccgacccttactgcccaacctgagaacggacagctaatgcgttccacttattgaacagggttctatggtcggtccgtgacccctggatgccgaaggcgcccttggggtgatctcgtagttcctacggggtggagatgatggggtcggtccatggattttccttccttttcttttgccgcatttcgctcaaagggttgaagggagatagtgcatcaagctgttcgcaagggccaacttgatcctcttccccagggatctcagatgagggaccctgggggagccgccgactccaacgaccgtccatgtatgatccatactagatctgaccaactgcccatcctacctcctctacgttcttgacagcccatcttcgtctcagtagagtctttcagtggcatgtttcggtcctcttccccattacttagaaaaagtgagccaccggttcaggtacaagatactatcattactgcctggacaattagacatccaacccgtaatcgcaacgacccaattgcaagagcggagctctaccaactgagctatatccccccgagccaagtggagcatgcatgaagtagtcagatgcttcttctattcttttccctggcgcagctgggccatcctggacttgaaccagagacctcgcccgtgaagtaaatcatcgcacctacggtccaaccaattgggagagaatcaatagattccttttcggtagcgattcatccttcccgaacgcagcatacaactctccgttgtactgcgctctccaagtgtgcttgttccccccttcttccttaccccggcaagtctttgtgaaataactctgatgagaagaaaaaagaaggcgttaagagaccctcccggcccaaccctagacactctaagatcctttttcaaacctgctcccatttcgaatcaagagatagataaatagacacatcccattgcactgatcgggggcgttcgtagtgactgagggggtcgaagaccaagaagtgagttatttataccaagcattcttcttatggctagatccaatctcctggtccctgcggaaaggaaaaagaatttcacgctcttcctttcgggaagggaggattcgggaaatgcagctttctccagacctccgggaaaagcatgaaaaaaacggctcgaatggtacgatccctccgtcaccccagaatgaagggggtgatctcgtagttcttggtctgtgaagatgcgttgttaggtgctccattttcttttcccattgaggccgaacctaaacctgtgctcgagagatagctgtccatacactgataagggatgtatggattctcgagaagagaggagccgcggtggtccccccccggaccgcccggatcccacgagtgaatcgaaagttggatctacattggatctcacccgaatcgccccatcgatcctcctgaggagaggtttggtttcaaacccctgttcgaacaggaggagtacgccatgctaatgtgccttggatgatccacatctcagggtcaggcgccgatgagcacattgaactatccatgtggctgagagccctcacagcccaggcacaacgacgcaattatcaggggcgcgctctaccactgagctaatagcccgtcgtgcgagcctcccgcagggggcccgctatcgtgcgagcctcccgcagggggcccgctatgccaaaagcgagagaaaccccatccctctctttccttttttcgcccccatgcccccacacggggggcatggggacgtaacaaaggggatcctatcaacttgttccgacctaggataataagctcatgggcttggtcttacttcaccgtcgagaaacgaaagaagacttcctttaactcagacgcagctcccttctttttgttttgagtgtgaagcagtggcaaaccaaaatacccaacaagcattagctctccccgaaaaggaggtgatccagccgcaccttccagtacggctaccttgttacgacttcactccagtcactagccctgccttcggcatccccccccttgcggttaaggtaacgacttcgggcatggccagctcccatagtgtgacgggcggtgtgtacaaggcccgggaacgaattcaccgccgtatggctgaccggcgattactagcgattccggcttcatgcaggcgagttgcagcctgcaatccgaactgaggacgggtttttggggttagctcaccctcgcgggatcgcgaccctttgtcccggccattgtagcacgtgtgtcgcccagggcataaggggcatgatgacttgacgtcatcctcaccttcctccggcttatcaccggcagtctgttcagggttccaaattcaacgatggcaactaaacacgagggttgcgctcgttgcgggacttaacccaacaccttacggcacgagctgacgacagccatgcaccacctgtgtccgcgttcccgaaggcacccctctctttcaagaggattcgcggcatgtcaagccctggtaaggttcttcgctttgcatcgaattaaaccacatgctccaccgcttgtgcgggcccccgtcaattcctttgagtttcattcttgcgaacgtactccccaggcgggatacttaacgcgttagctacagcactgcacgggtcgatacgcacagcgcctagtatccatcgtttacggctaggactactggggtatctaatcccattcgctcccctagctttcgtctctcagtgtcagtgtcggcccagcagagtgctttcgccgttggtgttctttccgatctctacgcatttcaccgctccaccggaaattccctctgcccctaccgtactccagcttggtagtttccaccgcctgtccagggttgagccctgggatttgacggcggacttaaaaagccacctacagacgctttacgcccaatcattccggataacgcttgcatcctctgtcttaccgcggctgctggcacagagttagccgatgcttattccccagataccgtcattgcttcttctccgggaaaagaagttcacgacccgtgggccttctacctccacgcggcattgctccgtcaggctttcgcccattgcggaaaattccccactgctgcctcccgtaggagtctgggccgtgtctcagtcccagtgtggctgatcatcctctcggaccagctactgatcatcgccttggtaagctattgcctcaccaactagctaatcagacgcaagcccctcctcgggcggattcctccttttgctcctcagcctacggggtattagcagccgtttccagctgttgttcccctcccaagggcaggttcttacgcgttactcacccgtccgccactggaaacaccacttcccgtccgacttgcatgtgttaagcatgccgccagcgttcatcctgagccaggatcgaactctccatgagattcatagttgcattacttatagcttccttgttcgtagacaaagcggattcggaatttcattcgaaggcataacttgtattcatgcgcttcatattcgcccggagttcgctcccagaaatatagccatccctgccccctcacgtcaatcccacgagcctcttatccattctcattgaatcacggcgggggggcaaatctaaacagaaaaactcacattgggtttagggataatcaggctcgaactgatgacttccaccacgtcaaggtgacactctaccgctgagttatatcccttccctgcccccatcgagaaatagaactgactaatcctaagtcaaagggtcgagagactcaacgccactattcttgatcttgaacaacttagagccgggtcttcttttcggactatttcggatatgaaaataatggtcaaaataggattcaattgtcaactgcccctaggattgactagcgattccgaaggaactggagttacatcctttttccatttccattcaagagttcttatgtgtttccacgcccctttgagaccccgaaaaatggacaaattccttttttccttttcttaagaacacatacaagattcgtcactacaaaaaggataatggtaaccccaccattaactacttcatttatgaatttcatagtaatagaaatacatgtcctaccgagacagaattttgaatttgctagtctcttgcctagcaggcaaagaaaagatttatccgcgtggaaaggatgattcgtttggatcgacatgagagtccaactgcattgccagaatccatgttgtctatttgaaagaggttgacctccttgcttctctcatgtccacgccgagccccttttctcctcggcccgcagagacaaaatgtaggactggtgccaacagttcatcacggaagaaaggactcactaagccgggatcattaactaatctaaatcactaactaatactaatctaatataatcgaaaatactaatataatagaaaagaactgtcttttcagtatactttcctcggttccgttgctatcgcgggctttacgcaatcgatcggattagatagatatcccttcaacataggtcatcgaaaggatctcggagacccaccaaagtgcgaaagccaggatctttcagaaaacggattcctattcgagaagagtgcataactgcatggataagcttacactaacccgtcaatttgggatccaattcgatattttcctggggaggtatcgggaaggaattggaatggaataagatcgattcatacagaagaaaaggttctctattgattctgtacctatgggatagggatagaggaagaggaaaaaaccgaagatttcacatagtacttttgatcgaaaaagaaatctgattgatttcgtacccttcgttcaatggtcaaattctacaggatcaaacctatgggacttaaggaatgatataaaaaaaagagagggaaaaagaaatgaatattaaataaaaatgaagtagaagaacccagattccaaatgaacaaattcaaacttgaaaaggaaaggacctttctgattctcgaagaatgaggggcaggggggttggtcgagaaagatctcttgttcttattataggatcgtgattggatccgcatatgtttggtaaagagaataatcttctcctttgagaataatcaaaaatggaaagtgttcaattggaacatgaaaacgtgactaaatgggtcctagttactattcgggacagagtggaagaggggagtggattctcgagcgcggaaagggatccaatgaattcgaaagaattgaacgaggagccgtatgaggtgaaaatctcatgtacggttctgtagagtggcagtaagggtgacttatctgtcaacttttccaccatcacccccaaaaaaccaaactctgccttacgtaaagttgccagagtacgattaacctctggatttgaaatcactgcttatatacccggtattggccataattcacaagaacattcttcagtcttagtaagagggggaagggttaaggatttacccggtgtaagatatcacattgttcgaggaaccctagatgctgtcggagtaaaggatcgtcaacaagggcgttctagtgcgttgtagattcttatccaagacttgtatcatttgatgatgccatgtgaatcgctagaaacatgtgaagtgtatggctaacccaataacgaaagtttcgtaaggggactggagcaggctaccatgagacaaaagatcttctttctaaagagattcgattcggaactcttatatgtccaaggttcaatattgaaataatttcagaggttttcccttactttgtccgtgtcaacaaacaattcgaaatacctcgacttttttagaacaggtccgagtcaaatagcaatgattcgaagcacttctttttacactatttcggaaacccaaggactcaatcgtatggatatgtaaaatacaggatttccaatcctagcaggaaagggggggaaacggatactcaatttaaagtgagtaaacagaattccatactcgatctcatagatacatatagaattctgcggaaagccgtattcgatgaaagtcgtatgtacggcttggagggagatctttcatatctttcgagatccaccctacaatatggggtaaaaaagccaaaataagtgattttagcccttataaaaagaaaactgattcttaaacccctttcacgctcatgtcacgtcgaggtactgcagaagaaaaaacagcaaaatccgatccaatttatcgtaatcgattagttaacatgttggttaaccgtattctgaaacacggaaaaaaatcattggcttatcaaattatctatcgagccatgaaaaaaattcaacaaaagacagaaacaaatccactatctgttttacgtcaagcaatacgtggagtaactcccgatatagcagtaaaagcaagacgtgtaggtggatcgactcatcaagttcccattgaaataggatccacacaaggaaaagcacttgccattcgttggttattagcggcatcccgaaaacgtccgggtcgaaatatggctttcaaattaagttccgaattagtggatgctgccaaagggagtggcgatgccatacgcaaaaaggaagagactcataaaatggcagaggcaaatagagcttttgcacattttcgttaatccatgaacaggatctatacatctcgatcggaaaagaatcaagagaaaaagaaagaatcggaattgatcgatagatttctcgaaacaaacgaaagatgaaacataaatcatggatcaactaagccctctcggggactttcttaaagaggaacctcatgtaaataccatggaataaggtttgatcttgatcctattccattccaaaaacggaaagttcgacacaattgggattttttttggaaattggatgcagttactaattcatgatctggcatgtacagaatgaaaacttcattctcgattctacgagaatttttatgaaagcctttcatttgcttctcttcgatggaagtttgattttcccagaatgtatcctaatttttggcctaattcttcttctgatgatcgattcaacctctgatcaaaaagatataccttggttatatttcatctcttcaacaagtttagtaatgagcataacggccctattgttccgatggagagaagaacctataattagcttttcgggaaatttccaaacgaacaatttcaacgaaatctttcaatttcttattttactatgttcaactctatgtattcctctatccgtagagtacattgaatgtacagaaatggctataacagagtttctcttattcgtattaacagctactctaggaggaatgtttttatgcggtgctaacgatttaataactatctttgtagctccagaatgtttcagtttatgctcctacctattatctggatataccaagaaagatgtacggtctaatgaggctactatgaaatatttactcatgggtggggcaagctcttctattctggttcatggtttctcttggctatatggtttatccgggggagagaccgagcttcaagaaatagtgagtggtcttatcaatacacaaatgtataactccccaggaatttcaattgcgctcatattcatcactgtaggaattgggttcaagctttccccagccccttctcatcaatggactcctgacgtatacgaaggagtgcggttcgttcgagaaattcctacctctctatctatctctgagatgtttggatttttcaaaactccatggacatgcagaagagaaatgctatccccactcggaccaagacagaacttttacttgttcaaataacaattaaggtgaagcagggtcaggaacgacgaatctctttatgataaacagatccattttgcaagttcgttattacgggtagttcctacaaaggatccgactaatgacgtatacaatacttgaattctcgatgtagatgctacatagttggttctcatccttcagagactacgagtgtaataggagcatccgtcgacaaaaggatcaccctaagatgatcatttcatggctattgagaacgaattaaatcagatggttctatttctcaatctttctgacttgctcctacggaaccaaggttgaaaagattgaaaaaataagtcattcacctgatgaaggattcctcgaaaagttaaggattagtaatcttttttagaaatcgaatggattcggtcttatacatacgcgaggaaggtaatcaaaaaagaaagaaaacgagttcttctttcttttatcacttaggagccgtgtgagatgaaagtctcatgcacggttttgaatgagagaaagaagtgaggaatcctcttttcgactctgactctcccactccagtcgttgcttttctttctgttacttcgaaagtagctgcttcagcttcagccactcgaattttggatattcctttttacttctcatcaaacgaatggcatcttcttctggaaatcctagctattcttagcatgatattgggaaatatcattgctattactcaaacaagcatgaaacgtatgcttgcatattcgtccataggtcaaatcggatatgtaattattggaataattgttggagactccaatgatggatatgcaagcatgataacttatatgctgttctatatctccatgaatctaggaacttttgcttgcattgtattatttggtctacgtaccggaactgataacattcgagattatgcaggattatacacgaaagatccttttttggctctctctttagccctatgtctcttatccctaggaggtcttcctccactagcaggttttttcggaaaactctatttattctggtgtggatggcaggcaggcctatattccttggttttaataggactccttacaagcgttgtttctatctactattatctaaaaataatcaagttattaatgactggacgaaaccaagaaatcacccctcacgtgcgaaattatagaagatctcctttaagatcaaacaattccatcgaattgagtatgattgtatgtgtgatagcatctactataccaggaatatcaatgaacccgattattgcaattgctcaggatacccttttttagcttctagggtctatttcttagttcaagatccctcttactaactggaatcaaagaattagtagatctgttccgaccaaaacgggaatgggctggggttatgaacttataatctgatgatcgagtcgattccatgattataagttcattccataccggaccgggccggaatagggttatatacattctcaaggggtcattcgcgcgtatctaaatagatactatgtttacatatgggtccctacgccgttccatttaggattaggaataggcgtaatcggacctgctttttccccatatttctcgttatttttgggaccctattcacccctttgagcttctattgaatcgagaaatcaaataggtttgattggccatctttttgatatatacataaggcattctccggataattcaaatcgaagcaattggatgtccaactcgggcctatatgaccgatcaatagaaatactacacccttgtcatatattccatacatcacactagatagatatcatattcatggaataggatgcactttcaagatgccttggtggtgaaatggtagacacgcgagactcaaaatctcgtgctaaagagcgtggaggttcgagtcctcttcaaggcataatattgagaatgctcattgaataagcaattcaataagggagctcggatcaaatcggtattgatataccgacctgcacccgccccagagtatacgattcaacaggaatcacacaagggtagattagaaacctctggtaaaatgcccgccagtcacccagcggataaagtacattacatagtccagggattggcgacttacccattcagtgactttggcactggacgtgcccaaaaggtatcgggtcgggtcaattcaataatagacgcctgttagcattccacccttccttctcctttcagggcctatccgaaagagaatccagtacttcttggtcgtgaatatctgaactggttgttcgctgttcaagaattcttgtttgggcagttcataccatccatacatagtgttttgatctaagattttaattcttccgtgtttcagcagtaacatattgttccatggagctaaggtccaaaatagggaagaaagaagcgtttccaccactctaccacccagtccattctgttccactgaatccctctttcatagccacatatctttccggctaaggaatgggaaatctttctcctgttccatgaatccaattttcatttcatccgggaaaagccatctttttcttaccaatgtctttgtcatttgatccaatagcgttccgttagataggaacagagttgataaatactgataactctcggatagagtattagaacggaaagatccattagataatgaactattggttctaagccatctctgacgattaatcaacaattcgaagtgcttttcttgtgtattcttgataaaccagcgtttatatatagatgtaggaggatccgtttgggaagtaagaagcccctttgacatctcttcatctgcaaataattctcgatgtgaaaacacagagccagggggctgatctttgaataggaaaaagagcggatccgcagggtcccaaatgaattggcttatttgaaaaaggccttgttctttggaagatctatctcgtgtctggtactgcatggttccactctgcaagaactccgaatcattctcttgaagctcatcctcttcatcataaatgatccgcttgccccggaatgacctggaccaatagggaaatcccaattcattgggcctttcgatacaatcaaatagaaaggcccaagggcgccatattctaggagcccaaactatgtgattgaataaatcctcctctatctgttgcgggtcgagggctgcttcccccttcccttcttcaaactccgattcgtatttttcatagagaaatctctgatcaaagatagaacaagatccattttgcatcatatctaagggattcctcagttcgggccgaagaagcaatgtaactcgatcattatcaaacggactgcaatctttttctgtccgtgaagatcccaccagagcgccttctacttctaataggccatgaactagatccgaatcattctcaacgagtccataagaagtgatcccatttttttcatcggatccgggtagagaccaaagatcttgagcgaccgatccggcagaacaactcaaaagataaagaagtatcgttaatttcttcatgctcgttccaagttcgaagtaccatttgtacaaataagaatccccttcgttacatgatttcttcttcatatagatagatataggatctatggggcaattacttagaagtacattttgtgctacagcccttcctatttgatagaaaaggatcccatgatcctgaaccgatcttacctgggatcgcaaatcccaagtttgtctatgaagagcggatctaattgtcttagtgtctataatggatttcttctgtgtaatactaatcgatagggcctcattggtaagtgctacaagatctcttgcattggaacccatggttatggacccgaatccgttagtatggaacattttcttttccaagtgaaatcccttagtatatgaaagagtgaaaaagtgctttcgttgttgtggaataagaagccttcttatcttaatgcacgtatttaatttattcggagctattagagcgggatccactttttggggaatatgagtcgaagcaataacaagaatatttctagtggaacatctttcagagagatggttcactaatagaccgagggataagtaattcgactcattcacatccagatcatgaatgtttggaatccatattatgcaaggagatattgcttttgccaattcgaattgaagggtgatataaaatcggtctatttccggcatcctatccatagttagcagttccagctccgtatcaaggtcacgatcaatatcgtcactagcatcaatatcgtcactagcatcaatatcgtcactagcatcaatatcgatatcatcaaaaataaaacctttaggcttgttatccaggaacttgttcagaaataccgtaatgaaaggaacataggagtttgttgctaggtatttgaccaaataggatcgtccagttcctatagaacctatcactaaaatccccctagagggggataaggctaagcggagcgaaaagggttttccatgagatgggaaatgcaaagtattagtcccacacgaagtttgtgaataagtgattgtctgataatgagcaaggaatacccgtctttctgctaaagaggatgtattgaactcataattcaatagatactttttatgaatgtcaactaagtatcgtaagtaaattgctcccggttgttcaatcatttgataaccagagtcattctttgataaatgatcactatgagtcagactcaatagaatttgatcaatccttttttctgtcgttaaggcggagaactgaaccaagaattctctttcttcatcatcaatcgaatcactgttcgcgacccaggattcgattttatcatcaatccaatccccattcacgttttttctttttcttatcaatgaatagatctctttacttgtatgacttagatgtctcgtatttctcgaaaaagtgatttgattgatgggatttggtatgagatcgatgagattgatactcaaatatttcttcttagaacgtattgatttgaccccataagcgggaccaggcatgttgccgccagaagcccgtatttcttctagagaatctcctaattgttccagagcaactagaaagagattctttaaccagaaagaattcggtgcagatgtaggatacctatccagaagttttcgtaactcaatcatagatgatggaatcatcaaagatttgaccttttcgaactctgtctgtaactcactagaggcccgggaaacaaagagaagatgtgtacgaacgagatatccagcaacaagaagaaggaaaaggattgaatagaggaactcccgaacatttggcgatctcagatgtgtcgatggtgactcattatttcgatgaatcatttcttcggacagaagaagattatggaaacacttactcgaaatctcacttatcagattccattgtggaagacaccattttttctgaagaattcgccatgctataccggatccatgcataatatcatgaaaaatggatacaaatttttgactgctacttagtatcggcaataggtctgaaaaagtatctaaaaatatcaaatttagatatttgtaccctgtcgaagtaaggaaccatggtatatatgtttggaatagattccattttgagagagttgaaaaagcaccatctcgttgaaaggttctatacatctgccctttctcaacgcatttctttagacaaagactccaccttttcctcttttcggatggtaaatatttcccagaacatggagtgtgaatcaaacccacgtttgaattgagatactgatgcaagttcttcccttctgaatcagatagattcatatctgaaagaggttgacaataagttctttcaaaatggactatttgtccctctgttagaggtgttccaaacatgtctgcgatcgagtaaatagttctacgaacgaatggatcgtgttgacttggaaaatggaaagatttgtacaagttatacgtttcgtcaccactttgtggaaaatcgttaggtatgaatatgttagatacctgtgactcgattggtgaaatagtatctctccccccaaaagcatgtttttttttaccgacgcacaaagaaaatattttgttgcgaatgaacaagatattgaggaattgtccatacgtaaaatcataattattgatacgggccttttccacagaaaaggggaatcttgtgttacagtagaagcagaagtgatgtggattattcaagaatcgaagtcgatttgctttataaaaagaagatatcaatgaacttatatgaaatggtttcacgggattcagccaattgtcttgattgtggaatatcattgagaaataggaatccgcgttatcaaaggatttcctgcgattatttctagtatggaatgagtcaatcatccactttggtatcttattgaacaaaaagggcgttcctccattgatcaagaatttcgattttcgggaagtatcatgctcatccaataagaagggtttccattttttcaaatgaacaatttgaagacctattgattctaacaactgattgcagagttgatcgtttggacctttcaattcatagatgtagatctcggacctatgaatggggatattcccgaaactcacacagaaaaaaggaagtgagttcgacaaaaagaaaagcaacttggacaaaaaaagaagtgacttggacaaaaagaaacgaagtggcttagacaaatcttttttgtcgataacctcagaccaatcaatcgaatattgattaatacgtaatcgatcgaacactatttgaaaacggctcttctgctcagaaacgaaatgttccaaatgttcctggaaattcttgctcccgttggaccatttgtatctatatgcatcaggagcccgattcatggatctctcggttcgagaaatcaagataagaggatcgagccatttcttctgactctttttcaaattcgataaatgtgggttgatcgtatatttcattatagttctatgattcagagtatcctttcctatttgatccctttgaattccatattcgaagttgcgatcggatcgattcattaaaaagagtcgattcaatacatttcttatgtacccataggtactatattggatttgaatcagatttcggatcaatctatattgattgactgcctccattatgttgttgctagcaaataccactatttttggttttggatcttccaaatcattcccgcaagagatccggacccatttttttctgatccttcgagaaaaagattcattctcttcataaaaaataggaggtagaaccaataaagatttctttttcgattcatccctggcctcattcaagaattgtttttgatccaatccgtaggaatcaatagaaaagggaaatcccttatgatacaccagatccggctcggttattgatagagtgaatagatctgccatttcttgaaatctctcttctgattcaaaatcgtggtgtaacgtgtatcctcccctgttccggtcatggaatagatgaaataaatcaaaaaatggatttttgttcaagaatgaaatcttattggaactgtccatatccgggtcatccttcagaaccctatcacaccccggatctgatgaaataggatgaattgagacagtattttgtaaatacgtaattatcttgaatatattaaccagttctttattttccgatcgcctgggagggacaaaagaaagatcttgttgtttcttcaacaatttcggatctctagtggacctctcagtaggattcgaacccagatgaagttctgaccatctatcagagaaaaaagaacgaaccgatcttgtaggattcccaagaaattcttggatttcttccggaagcagatgattaatcatctgcttctcacgttccgtgaatagccgggacattgaggaatatccagaaaggcatttcgggaatcggtctgattctatctctgttccttccgtttgaagaaaggaaggatcccaaagaatcgatctttcttttagtggttgaatctctctttgattgatcaatgtgtgatattccgaatcctcattactaatggaatccaaatgatctctggattgatcagaagatcctttcagttggctagaatccgttacttgaacgaaactggatcttgtggaatcatattgaatatttgacgatacattccgtacctttctaaaaaaccgatccttgtttaccaaccacacattgtctaaccaaatccaattctctctcgatacgttcctcaaaaaatccgattcgtgcggattcttcccccaactaacgaagagatcttggcgaaattgccacatatgaaattgagcacaattttgcaaagaaatagcccgcttgtttctcgagaggagatgggaaacatgctcaatatcatttgattgaatagttgacccagccctttgttgtttgaagaaaccctccacttcaattggtattttttcacgaaaagcagacatgagataagaaatccagtgtttcactaagatttcgaatagcgggcccgaattcaagttgattctatttcgcctcttcctcagagaaagacgatcaaacaattcccaatcatggtccttgcggatcggatcatccatataatatacaaaaagaaactccagatatttgagatctttctctttgaataagatcccaattccagtgacggtttcattagatatcttacaactagaatccctcttttttccgatccagttcctccaccaccgcgaaccccagttagattcaggcatgctacactttttagttattgggagaacccaagtactctctttcggattcaggaaacaactctcagagatcttttttccttttggaagatacaggagcgaaacaatcaacctattgatattggaagacccaaccgattcttccaatgtatcatttctgggtccaatggaattcataggtataggaagaagccccctcaaatagagattttttctttcgaccatatttcgattgttaatacgatatataaggaccgctactacaaatagtagtacacccttgatcgtgaaatatcgattgcttgttgaaccctgtgaattgcgtgaaagtaggatactcaaaattcgggggtcaaagagttttagaaaacgttcttggtggaaaaaaatgcgaatgaaagaccccactgaattgaattgggtccatgaatctaagaaacagtgagaattcttgatctctctcaatatctctctcaattcgaaaatccaggattggaattgatgtcctttcattgattcctcctaaattgcattgatttatcctaaagatttcatttcaattggaatttggttattcaccatgtacgaggatcccccctaagcatccatggctgaatggttaaagcgcccaactcataattggcgaattcgtaggttcaattcctactggatgcacgccaatggaaccctccaataagtctattggaattggctctgtatcaatggaatctcatcatccatacataacgaattggtgtagtatattcatatcatagtatatgaacagtaagaaatagcattcttattgagactagaactcatagggaagaaattcgatttatggatggaatcaaacatgcagtatttacagacaaaagtattcggttattggggaaaaatcaatatacttctaatgtcgaatcaggatcaactaggacagaactaaagcattgggtcgaactcttctttggtgtcagggtaatagctatgaatagtcatcgacttccgggaaagggtagaagaatgggacccattatgggacatacaatgcattacagacgtatgatcattacgcttcaaccgggttattctattccacctcttagaaagaaaagaacttaaatcaaaatacttaatagcatggcgatacatttatacaaaacttctaccccgagcacacgcaatggaaccgtagacagtcaagtgaaatccaatccacgaaataatttgatctatgggcagcatcattgtggtaaaggtcgtaatgccagaggaatcattacctcaaggcatagagggggaggtcataagcgtctataccgtaaaatcgattttcgacggaatgaaaaagacatatatggtagaatcgtaaccatagaatacgaccctaatcgaaatgcatacatttgtctcatacactatggggatggtgagaagagatatattttacatcccagaggggctataattggagataccattgtttctggtacagaagttccgataaaaatgggaaatgccctacctttgagtgcggtttgaactattgatttacgtaattggaagtaaccaattaggtttacgacgaaacctagaaatcgatcactgatccaatttgagtacctctacaggatagacctcaacagaaaactgaagagtaacggcagcaagtgattgagttcagcagttcctcatataaaattattgactctagagatatagtaatatggagaagacaaaatagtttcaagcaccgacagaaccggaagcgccccttctttcaaagagaggaggacgggttattcacatttcatttgatggtcagaggcgaattgaaagctaagcagtgggaattctaaagattccccgggggaaaaatagagatgtctcctacgttacccataatatgtggaagtatcgacgtaatttcatagagtcattcggtctgaatgctacatgaagaacataagccagatgacggaacgggaaaacctaggatgtagaagatcataccatgagtgattcggcagatttggattcatatagatatccacccatgcggtacttcattgtaccatatatataagatccgtctgtatagatatcatcatctacatccagaaagccgtatgctttggaagaagcttgtacagtttgggaaggggttttgattgatcaaaaagaggaatctacttcaaccgatatgcccttaggcacggccatacataacatagaaatcacacttggaaagggtggacaattagttagagcagcgggtgctgtagcgaaactgattgcaaaagaggggaaatcggccacattaaaattaccttctggggaggtccgtttgatatccaaaaactgctcagcaacagtcggacaagtggggaatgttggggcgaaccagaaaagtttgggtagagccggatccaagcgttggctaggtaagcgtcctgtagtaagaggagtcgttatgaaccctgtagaccatccccatgggggtggtgaagggcgagccccaattggtagaaaaaaacccacaaccccttggggttatcctgcacttggaagaagaagtagaaaaaggaataaatatagtgaaaatttgattgttcgtcgccgtagtaagtagtaaataggcgagaaaatagaatttctttcttcgtctttaaaaaaaataggagtaaactgtgatacgttcactaaaaaaaaatccttttgtagccaatcat
