# Supplementary material for: Complete chloroplast genome sequences of Phlomis fruticosa and Phlomoides strigosa and comparative analysis of the genus Phlomis sensu lato (Lamiaceae)
Source: Front Plant Sci. 2022 Oct 28;13:1022273. doi: 10.3389/fpls.2022.1022273 (PMC9650320; doi:10.3389/fpls.2022.1022273)
Supplement: Supplementary file 5 [file DataSheet_5.xlsx]

## Sheet: Table S1
Table S1. List of species and their accession numbers in GenBank included in this study.
Sepecies	Accession number	Length
Ajuga reptans	NC_023102	149963
Callicarpa brevipes	NC_058322	154182
Callicarpa macrophylla	NC_058323	154149
Callicarpa peichieniana	NC_058324	154102
Caryopteris mongholica	NC_035729	151707
Cymaria dichotoma	NC_058333	152957
Dasymalla teckiana	NC_058334	152742
Dracocephalum palmatum	NC_031874	150510
Erythranthe lutea	KU705476	153150
Garrettia siamensis	MT473760	152590
Haplostachys haplostachya	NC_029819	150130
Holmskioldia sanguinea	MN128388	153272
Hymenopyramis cana	MT473766	152766
Lagopsis supina	MZ326745	151733
Lamiophlomis rotata	MZ545386	151733
Lamium album	NC_036971	150505
Lamium amplexicaule	MT473770	150650
Lamium galeobdolon	NC_036972	151328
Lancea hirsuta	MG551489	154045
Lancea tibetica	MF593117	153665
Leonurus japonicus	MG673937	151610
Leonurus cardiaca	NC_058592	151236
Macbridea alba	MT473771	150498
Mentha longifolia	NC_032054	152041
Mentha spicata	NC_037247	152132
Origanum vulgare	JX880022	151935
Paulownia coreana	NC_031435	154545
Phlomis fruticosa	MZ670599	151639
Phlomoides alpina	MN814865	151844
Phlomoides betonicoides	MN617020	151777
Phlomoides strigosa	ON811679	152432
Phlomoides younghusbandii	MW405448	151747
Phyllostegia velutina	NC_029820	150131
Pogostemon cablin	KX230834	152460
Pogostemon stellatus	NC_031434	151824
Pogostemon yatabeanus	NC_031433	152707
Premna microphylla	NC_026291	155293
Premna szemaoensis	MT473775	153396
Scutellaria altaica	MN128387	151779
Scutellaria amoena	MN128386	151833
Scutellaria baicalensis	MF521633	151817
Scutellaria calcarata	MN128385	152033
Scutellaria insignis	NC_028533	151908
Scutellaria kingiana	MN128389	152395
Scutellaria lateriflora	NC_034693	152283
Scutellaria mollifolia	MN128384	152417
Scutellaria orthocalyx	MN128383	152071
Scutellaria przewalskii	MN128382	151675
Sphenodesme mollis	MT473780	154355
Stachys byzantina	NC_029825	149749
Stachys chamissonis	NC_029822	150254
Stachys coccinea	NC_029823	150275
Stachys sylvatica	NC_029824	150167
Stenogyne bifida	NC_029818	150129
Stenogyne haliakalae	NC_029817	149736
Stenogyne kanehoana	NC_029821	150115
Tectona grandis	HF567870	153943
Tinnea aethiopica	MN128380	152450
Vitex tripinnata	MT473785	154166
Vitex yunnanensis	MT473786	153354
Wenchengia alternifolia	MN128379	152843

## Sheet: Table S2
Table S3. The RSCU values of shared protein-coding genes for five chloroplast genomes
codon	GCA	GCC	GCG	GCU	UGC	UGU	GAC	GAU	GAA	GAG	UUC	UUU	GGA	GGC	GGG	GGU	CAC	CAU	AUA	AUC	AUU	AAA	AAG	CUA	CUC	CUG	CUU	UUA	UUG	AAC	AAU	CCA	CCC	CCG	CCU	CAA	CAG	AGA	AGG	CGA	CGC	CGG	CGU	AGC	AGU	UCA	UCC	UCG	UCU
Phlomoides alpina	1.0445	0.6568	0.5063	1.7925	0.543	1.457	0.3596	1.6404	1.5199	0.4801	0.6525	1.3475	1.5338	0.491	0.7003	1.275	0.4316	1.5684	0.897	0.5995	1.5035	1.4839	0.5161	0.8094	0.3593	0.392	1.2595	1.9492	1.2305	0.4762	1.5238	1.072	0.8515	0.6554	1.4211	1.5233	0.4767	1.745	0.6711	1.2416	0.4832	0.5235	1.3356	0.315	1.2551	1.1222	1.0681	0.5906	1.6489
Phlomoides betonicoides	1.0213	0.6619	0.5154	1.8014	0.5468	1.4532	0.3531	1.6469	1.5	0.5	0.676	1.324	1.5163	0.4936	0.7226	1.2675	0.4345	1.5655	0.8799	0.6175	1.5026	1.4369	0.5631	0.8134	0.3615	0.4047	1.2652	1.9293	1.2259	0.4817	1.5183	1.0541	0.8514	0.6419	1.4527	1.4894	0.5106	1.696	0.6859	1.2211	0.5201	0.5276	1.3492	0.2978	1.2942	1.0614	1.0614	0.5848	1.7004
Phlomis fruticosa	1.0212	0.6377	0.5663	1.7748	0.5769	1.4231	0.3583	1.6417	1.5161	0.4839	0.6509	1.3491	1.5437	0.462	0.6986	1.2958	0.4508	1.5492	0.8962	0.6072	1.4966	1.4836	0.5164	0.831	0.3521	0.3908	1.2535	1.9472	1.2254	0.4831	1.5169	1.0602	0.8554	0.6325	1.4518	1.5377	0.4623	1.8039	0.6797	1.2288	0.4902	0.5556	1.2418	0.3339	1.2448	1.1161	1.0445	0.6343	1.6264
Phlomoides strigosa	1.0271	0.6742	0.5249	1.7738	0.5641	1.4359	0.369	1.631	1.5165	0.4835	0.648	1.352	1.5353	0.4796	0.7323	1.2528	0.4555	1.5445	0.8951	0.6072	1.4978	1.4842	0.5158	0.8264	0.3567	0.4097	1.2572	1.9105	1.2396	0.466	1.534	1.0812	0.8744	0.6381	1.4062	1.5208	0.4792	1.7682	0.6689	1.2583	0.4702	0.5166	1.3179	0.3173	1.2452	1.1538	1.0337	0.5962	1.6538
Phlomoides younghushandii	1.0274	0.653	0.5114	1.8082	0.5526	1.4474	0.3587	1.6413	1.5155	0.4845	0.6583	1.3417	1.5251	0.4806	0.7342	1.2602	0.4304	1.5696	0.8989	0.6023	1.4989	1.4863	0.5137	0.82	0.3576	0.401	1.2607	1.9362	1.2246	0.4743	1.5257	1.0703	0.8502	0.6361	1.4434	1.53	0.47	1.7691	0.6659	1.2444	0.4709	0.5112	1.3386	0.3047	1.2629	1.1302	1.0614	0.5848	1.656
[truncated: 10 more columns]

## Sheet: Table S3
Table S2. Number of codons and RSCU values in five chloroplast genomes
	Phlomoides alpina					Phlomoides betonicoides					Phlomis fruticosa					Phlomoides strigosa					Phlomoides younghushandii
Symbol	Codon	No.	RSCU		Symbol	Codon	No.	RSCU		Symbol	Codon	No.	RSCU		Symbol	Codon	No.	RSCU		Symbol	Codon	No.	RSCU
Ter	UAA	18	1.5		Ter	UAA	19	1.5833		Ter	UAA	19	1.5405		Ter	UAA	25	1.3393		Ter	UAA	19	1.5833
Ter	UAG	6	0.5		Ter	UAG	7	0.5833		Ter	UAG	7	0.5676		Ter	UAG	16	0.8571		Ter	UAG	6	0.5
Ter	UGA	12	1		Ter	UGA	10	0.8333		Ter	UGA	11	0.8919		Ter	UGA	15	0.8036		Ter	UGA	11	0.9167
Ala	GCA	229	1.0445		Ala	GCA	216	1.0213		Ala	GCA	229	1.0212		Ala	GCA	227	1.0271		Ala	GCA	225	1.0274
Ala	GCC	144	0.6568		Ala	GCC	140	0.6619		Ala	GCC	143	0.6377		Ala	GCC	149	0.6742		Ala	GCC	143	0.653
Ala	GCG	111	0.5063		Ala	GCG	109	0.5154		Ala	GCG	127	0.5663		Ala	GCG	116	0.5249		Ala	GCG	112	0.5114
Ala	GCU	393	1.7925		Ala	GCU	381	1.8014		Ala	GCU	398	1.7748		Ala	GCU	392	1.7738		Ala	GCU	396	1.8082
Cys	UGC	41	0.543		Cys	UGC	38	0.5468		Cys	UGC	45	0.5769		Cys	UGC	44	0.5641		Cys	UGC	42	0.5526
Cys	UGU	110	1.457		Cys	UGU	101	1.4532		Cys	UGU	111	1.4231		Cys	UGU	112	1.4359		Cys	UGU	110	1.4474
Asp	GAC	114	0.3596		Asp	GAC	101	0.3531		Asp	GAC	115	0.3583		Asp	GAC	119	0.369		Asp	GAC	113	0.3587
Asp	GAU	520	1.6404		Asp	GAU	471	1.6469		Asp	GAU	527	1.6417		Asp	GAU	526	1.631		Asp	GAU	517	1.6413
Glu	GAA	611	1.5199		Glu	GAA	537	1.5		Glu	GAA	636	1.5161		Glu	GAA	621	1.5165		Glu	GAA	613	1.5155
Glu	GAG	193	0.4801		Glu	GAG	179	0.5		Glu	GAG	203	0.4839		Glu	GAG	198	0.4835		Glu	GAG	196	0.4845
Phe	UUC	308	0.6525		Phe	UUC	290	0.676		Phe	UUC	317	0.6509		Phe	UUC	312	0.648		Phe	UUC	313	0.6583
Phe	UUU	636	1.3475		Phe	UUU	568	1.324		Phe	UUU	657	1.3491		Phe	UUU	651	1.352		Phe	UUU	638	1.3417
Gly	GGA	403	1.5338		Gly	GGA	384	1.5163		Gly	GGA	411	1.5437		Gly	GGA	413	1.5353		Gly	GGA	403	1.5251
Gly	GGC	129	0.491		Gly	GGC	125	0.4936		Gly	GGC	123	0.462		Gly	GGC	129	0.4796		Gly	GGC	127	0.4806
Gly	GGG	184	0.7003		Gly	GGG	183	0.7226		Gly	GGG	186	0.6986		Gly	GGG	197	0.7323		Gly	GGG	194	0.7342
Gly	GGU	335	1.275		Gly	GGU	321	1.2675		Gly	GGU	345	1.2958		Gly	GGU	337	1.2528		Gly	GGU	333	1.2602
His	CAC	82	0.4316		His	CAC	78	0.4345		His	CAC	87	0.4508		His	CAC	87	0.4555		His	CAC	82	0.4304
His	CAU	298	1.5684		His	CAU	281	1.5655		His	CAU	299	1.5492		His	CAU	295	1.5445		His	CAU	299	1.5696
Ile	AUA	389	0.897		Ile	AUA	342	0.8799		Ile	AUA	400	0.8962		Ile	AUA	398	0.8951		Ile	AUA	391	0.8989
Ile	AUC	260	0.5995		Ile	AUC	240	0.6175		Ile	AUC	271	0.6072		Ile	AUC	270	0.6072		Ile	AUC	262	0.6023
Ile	AUU	652	1.5035		Ile	AUU	584	1.5026		Ile	AUU	668	1.4966		Ile	AUU	666	1.4978		Ile	AUU	652	1.4989
Lys	AAA	621	1.4839		Lys	AAA	467	1.4369		Lys	AAA	635	1.4836		Lys	AAA	636	1.4842		Lys	AAA	625	1.4863
Lys	AAG	216	0.5161		Lys	AAG	183	0.5631		Lys	AAG	221	0.5164		Lys	AAG	221	0.5158		Lys	AAG	216	0.5137
Leu	CUA	223	0.8094		Leu	CUA	207	0.8134		Leu	CUA	236	0.831		Leu	CUA	234	0.8264		Leu	CUA	227	0.82
Leu	CUC	99	0.3593		Leu	CUC	92	0.3615		Leu	CUC	100	0.3521		Leu	CUC	101	0.3567		Leu	CUC	99	0.3576
Leu	CUG	108	0.392		Leu	CUG	103	0.4047		Leu	CUG	111	0.3908		Leu	CUG	116	0.4097		Leu	CUG	111	0.401
Leu	CUU	347	1.2595		Leu	CUU	322	1.2652		Leu	CUU	356	1.2535		Leu	CUU	356	1.2572		Leu	CUU	349	1.2607
Leu	UUA	537	1.9492		Leu	UUA	491	1.9293		Leu	UUA	553	1.9472		Leu	UUA	541	1.9105		Leu	UUA	536	1.9362
Leu	UUG	339	1.2305		Leu	UUG	312	1.2259		Leu	UUG	348	1.2254		Leu	UUG	351	1.2396		Leu	UUG	339	1.2246
Met	AUA	0	0		Met	AUA	0	0		Met	AUA	0	0		Met	AUA	0	0		Met	AUA	0	0
Met	AUC	0	0		Met	AUC	0	0		Met	AUC	0	0		Met	AUC	0	0		Met	AUC	0	0
Met	AUG	374	7		Met	AUG	342	6.9796		Met	AUG	385	7		Met	AUG	382	6.9817		Met	AUG	374	6.9813
Met	AUU	0	0		Met	AUU	0	0		Met	AUU	0	0		Met	AUU	0	0		Met	AUU	0	0
Met	CUG	0	0		Met	CUG	1	0.0204		Met	CUG	0	0		Met	CUG	0	0		Met	CUG	1	0.0187
Met	GUG	0	0		Met	GUG	0	0		Met	GUG	0	0		Met	GUG	1	0.0183		Met	GUG	0	0
Met	UUG	0	0		Met	UUG	0	0		Met	UUG	0	0		Met	UUG	0	0		Met	UUG	0	0
Asn	AAC	175	0.4762		Asn	AAC	151	0.4817		Asn	AAC	186	0.4831		Asn	AAC	178	0.466		Asn	AAC	175	0.4743
Asn	AAU	560	1.5238		Asn	AAU	476	1.5183		Asn	AAU	584	1.5169		Asn	AAU	586	1.534		Asn	AAU	563	1.5257
Pro	CCA	175	1.072		Pro	CCA	156	1.0541		Pro	CCA	176	1.0602		Pro	CCA	183	1.0812		Pro	CCA	175	1.0703
Pro	CCC	139	0.8515		Pro	CCC	126	0.8514		Pro	CCC	142	0.8554		Pro	CCC	148	0.8744		Pro	CCC	139	0.8502
Pro	CCG	107	0.6554		Pro	CCG	95	0.6419		Pro	CCG	105	0.6325		Pro	CCG	108	0.6381		Pro	CCG	104	0.6361
Pro	CCU	232	1.4211		Pro	CCU	215	1.4527		Pro	CCU	241	1.4518		Pro	CCU	238	1.4062		Pro	CCU	236	1.4434
Gln	CAA	441	1.5233		Gln	CAA	385	1.4894		Gln	CAA	459	1.5377		Gln	CAA	457	1.5208		Gln	CAA	446	1.53
Gln	CAG	138	0.4767		Gln	CAG	132	0.5106		Gln	CAG	138	0.4623		Gln	CAG	144	0.4792		Gln	CAG	137	0.47
Arg	AGA	260	1.745		Arg	AGA	225	1.696		Arg	AGA	276	1.8039		Arg	AGA	267	1.7682		Arg	AGA	263	1.7691
Arg	AGG	100	0.6711		Arg	AGG	91	0.6859		Arg	AGG	104	0.6797		Arg	AGG	101	0.6689		Arg	AGG	99	0.6659
Arg	CGA	185	1.2416		Arg	CGA	162	1.2211		Arg	CGA	188	1.2288		Arg	CGA	190	1.2583		Arg	CGA	185	1.2444
Arg	CGC	72	0.4832		Arg	CGC	69	0.5201		Arg	CGC	75	0.4902		Arg	CGC	71	0.4702		Arg	CGC	70	0.4709
Arg	CGG	78	0.5235		Arg	CGG	70	0.5276		Arg	CGG	85	0.5556		Arg	CGG	78	0.5166		Arg	CGG	76	0.5112
Arg	CGU	199	1.3356		Arg	CGU	179	1.3492		Arg	CGU	190	1.2418		Arg	CGU	199	1.3179		Arg	CGU	199	1.3386
Ser	AGC	64	0.315		Ser	AGC	55	0.2978		Ser	AGC	70	0.3339		Ser	AGC	66	0.3173		Ser	AGC	62	0.3047
Ser	AGU	255	1.2551		Ser	AGU	239	1.2942		Ser	AGU	261	1.2448		Ser	AGU	259	1.2452		Ser	AGU	257	1.2629
Ser	UCA	228	1.1222		Ser	UCA	196	1.0614		Ser	UCA	234	1.1161		Ser	UCA	240	1.1538		Ser	UCA	230	1.1302
Ser	UCC	217	1.0681		Ser	UCC	196	1.0614		Ser	UCC	219	1.0445		Ser	UCC	215	1.0337		Ser	UCC	216	1.0614
Ser	UCG	120	0.5906		Ser	UCG	108	0.5848		Ser	UCG	133	0.6343		Ser	UCG	124	0.5962		Ser	UCG	119	0.5848
Ser	UCU	335	1.6489		Ser	UCU	314	1.7004		Ser	UCU	341	1.6264		Ser	UCU	344	1.6538		Ser	UCU	337	1.656
Thr	ACA	216	1.1368		Thr	ACA	188	1.0836		Thr	ACA	223	1.1554		Thr	ACA	217	1.1086		Thr	ACA	214	1.1278
Thr	ACC	150	0.7895		Thr	ACC	140	0.8069		Thr	ACC	151	0.7824		Thr	ACC	157	0.802		Thr	ACC	150	0.7905
Thr	ACG	88	0.4632		Thr	ACG	80	0.4611		Thr	ACG	92	0.4767		Thr	ACG	98	0.5006		Thr	ACG	90	0.4743
Thr	ACU	306	1.6105		Thr	ACU	286	1.6484		Thr	ACU	306	1.5855		Thr	ACU	311	1.5888		Thr	ACU	305	1.6074
Val	GUA	299	1.4693		Val	GUA	283	1.4682		Val	GUA	302	1.4381		Val	GUA	305	1.437		Val	GUA	298	1.459
Val	GUC	100	0.4914		Val	GUC	92	0.4773		Val	GUC	106	0.5048		Val	GUC	106	0.4994		Val	GUC	101	0.4945
Val	GUG	105	0.516		Val	GUG	104	0.5396		Val	GUG	114	0.5429		Val	GUG	112	0.5277		Val	GUG	108	0.5288
Val	GUU	310	1.5233		Val	GUU	292	1.5149		Val	GUU	318	1.5143		Val	GUU	326	1.5359		Val	GUU	310	1.5177
Trp	UGG	304	1		Trp	UGG	280	1		Trp	UGG	306	1		Trp	UGG	307	1		Trp	UGG	303	1
Tyr	UAC	104	0.3649		Tyr	UAC	95	0.3711		Tyr	UAC	110	0.378		Tyr	UAC	104	0.3624		Tyr	UAC	106	0.3713
Tyr	UAU	466	1.6351		Tyr	UAU	417	1.6289		Tyr	UAU	472	1.622		Tyr	UAU	470	1.6376		Tyr	UAU	465	1.6287

## Sheet: Table S4
Table S4. The statistics of Codon Usage Bias of five chloroplast genomes
Species	GC1	GC2	GC3	GC3s	CAI	CBI	Fop	ENc	GC3s
Phlomoides alpina	45.36	38.28	31.72	27.226	0.158	-0.096	0.359	55.42	0.359
Phlomoides betonicoides	45.33	38.03	31.84	27.657	0.158	-0.084	0.363	56	0.37
Phlomis fruticosa	45.42	38.28	31.72	27.5	0.162	-0.077	0.367	56.23	0.373
Phlomoides strigosa	45.83	38.29	31.97	28.387	0.158	-0.084	0.364	55.94	0.369
Phlomoides younghushandii	44.98	37.76	32.64	28.239	0.158	-0.083	0.363	56.25	0.38
